# Supplementary material for: An evidence-based definition of anemia for singleton, uncomplicated pregnancies
Source: PLoS One. 2022 Jan 13;17(1):e0262436. doi: 10.1371/journal.pone.0262436 (PMC8758102; doi:10.1371/journal.pone.0262436)
Supplement: S1 Data — (XLSX) [file pone.0262436.s001.xlsx]

## Sheet: Master List
Race	Age at Delivery	Gravity	Parity	Hgb at Presentation to Prenatal Care	Hct at Presentation to Prenatal Care	GA at Presentation to Prenatal Care	Hgb Pre-Delivery	Hct Pre-Delivery	GA at delivery	Delivery Type (SVD, C/S, SVD)
H	17	1	0	11.6	34.8	8	11.8	33.2	40	SVD
W	33	3	0	12.5	36.3	8	13.4	39.1	38	SVD
W	23	1	0	12.3	34.4	13	12	34.6	40	SVD
H	36	2	1	13.1	39.5	6	12.3	35.8	39	C/S
B	37	2	1	11.9	35.6	11	14	40.3	39	SVD
W	35	1	0	12.8	37.8	6	12.5	36.9	37	SVD
H	18	1	0	13	39.4	15	11.1	32.3	38	SVD
Unk	24	2	0	13.1	38.1	8	12.5	35.7	39	SVD
B	31	2	1	11.8	35.1	7	12.2	34.8	38	C/S
B	25	1	0	12	37.7	15	13.9	40.8	38	SVD
Unk	34	4	1	13.1	37.6	9	12.1	35.8	38	C/S
W	25	1	0	13.6	40.9	9	13.3	39.6	40	C/S
O	38	2	0	13.5	39.6	7	11.8	34.6	38	SVD
O	24	1	0	11.8	35.4	7	13.2	38.5	40	SVD
W	21	2	1	13	38.2	14	11.1	33.4	39	SVD
H	42	2	1	11.9	34.1	11	12.5	36.3	39	SVD
H	20	2	1	10.7	30.8	19	12.7	36.4	39	SVD
W	24	1	0	12.8	37.5	6	13.4	38.3	39	SVD
H	21	3	1	13.8	39.8	3	10.6	31.7	37	SVD
H	28	4	3	12.2	36.3	8	12.6	36.7	39	C/S
B	33	2	1	13.1	37.1	10	11	33.5	39	C/S
B	31	2	1	12.5	38.3	7	10.8	33.5	40	SVD
W	24	3	2	12.4	37	10	8.8	26.6	40	SVD
Unk	33	4	1	12.5	36.1	8	12.3	37.2	37	SVD
Unk	29	1	0	12.3	36.4	7	12.4	36	40	SVD
Unk	30	1	0	11.9	33.9	9	12.9	37.8	40	SVD
Unk	32	2	0	14	40.5	7	15.4	45.2	39	SVD
B	40	8	5	12.5	36.8	11	12.1	36.4	37	SVD
Unk	32	2	1	11.6	33.6	7	11	32.2	39	C/S
W	24	1	0	12.2	36.5	11	12.3	36.8	38	SVD
B	31	1	0	13.6	40.2	6	12.4	36.8	40	SVD
W	20	2	0	13	38.8	8	12.5	37	39	C/S
B	25	2	0	13	38.1	6	10.7	32.8	39	C/S
Unk	25	2	0	11.2	34.9	9	11.6	34.3	40	C/S
Unk	30	3	2	13	38.3	10	12.1	35.9	39	SVD
O	36	1	0	11.6	33.9	9	13.2	38.5	39	C/S
B	28	1	0	12.7	37.4	9	12.9	37.8	38	SVD
B	31	2	1	13	38.5	8	13.8	40.7	37	C/S
W	35	2	1	13.8	40	7	11.8	34.6	39	SVD
Unk	35	3	1	12.1	35.9	8	9.3	28.9	39	C/S
W	20	1	0	13	37	11	10	30.2	39	C/S
W	34	6	3	14.1	39.7	9	12.6	36.4	39	SVD
W	15	1	0	10.7	32.2	7	8.9	26.3	39	SVD
W	34	3	1	11.9	34	11	11.2	33.3	39	C/S
O	34	4	0	13.3	38.1	15	12.3	35.7	39	C/S
W	25	2	1	11.1	33.3	9	11.4	33.5	41	SVD
H	32	4	2	11.5	34.7	13	10.4	30.9	39	C/S
W	29	4	3	10.5	31.5	19	11.4	34.2	39	SVD
Unk	30	1	0	11	32.5	8	12	36.1	39	SVD
H	37	1	0	12.2	35.5	7	10.2	29.9	38	C/S
W	26	1	0	13.5	39.7	8	13.5	39.4	39	SVD
B	28	1	0	12.3	36.1	8	10.4	32.7	39	C/S
W	29	1	0	13.8	40.1	7	11.3	32.8	41	SVD
W	25	2	0	14.6	41.9	7	12	35.4	39	SVD
Unk	32	3	1	13.1	38.2	5	10.1	29.9	40	C/S
W	33	1	0	12.1	35.3	10	11.3	34.8	39	SVD
W	42	3	1	12.3	36.3	6	12.3	36.8	39	SVD
B	27	1	0	13.2	37.8	6	11.6	34	40	SVD
B	43	4	2	13.1	40	17	11.9	35.5	39	SVD
H	27	2	0	13.5	39.8	11	12.6	37.1	37	C/S
W	30	2	0	14	40	9	12.7	38.2	39	C/S
W	29	2	0	12.7	35.8	7	8.3	24.9	39	C/S
W	23	1	0	10.9	32.7	11	11.8	35.3	39	C/S
Unk	23	1	0	15.4	45.7	14	13.1	38.3	41	SVD
B	28	3	0	12	36	14	12	38.7	39	SVD
Unk	31	3	2	12.5	35.7	15	12.9	38.9	39	SVD
Unk	28	4	3	12.8	36.4	9	9.9	29.6	39	SVD
W	32	2	0	13.6	39.1	8	11.6	34.1	37	SVD
W	21	1	0	11	32.3	13	12.2	35.5	39	SVD
W	28	1	0	12.5	36.2	6	12.2	36.4	40	SVD
H	43	3	1	12	33.8	14	12.6	37.4	39	SVD
B	20	1	0	11.1	33.5	6	11.7	37.2	39	SVD
W	24	1	0	12.6	37.3	7	11.9	35.7	38	SVD
Unk	35	5	2	12.3	35.2	10	11.9	35.3	37	SVD
W	32	2	0	13.1	37.9	10	12.6	37.7	39	SVD
H	24	3	2	13.1	37.5	6	10.5	31.6	39	SVD
Unk	27	3	2	11.2	30	13	11.2	30	38	SVD
O	29	1	0	13.9	40.5	7	11.2	35	40	SVD
Unk	35	3	1	11	32.3	17	10.8	33.1	39	SVD
Unk	37	1	0	11.2	33.9	18	11.1	34.2	39	SVD
W	30	1	0	13.2	38.3	6	11.3	34.2	39	SVD
Unk	40	2	1	12.5	36	6	11.8	34.8	40	SVD
Unk	29	2	1	12.6	36.3	13	11.4	34.4	38	SVD
Unk	30	1	0	13.3	38	8	13.7	40.5	40	SVD
W	34	1	0	12.1	35.5	8	13.2	39.7	39	SVD
H	35	3	1	11.1	32.1	10	9.8	29.7	38	SVD
W	33	2	1	13.1	38.4	7	12	36.1	40	SVD
W	37	4	2	13.8	40.5	6	13.5	40.4	39	SVD
H	30	2	0	13.3	38.7	9	10.9	32.7	39	C/S
W	28	2	0	12.9	36.9	8	12.3	36.5	39	SVD
B	39	3	2	13.4	39.2	9	11	33.8	40	SVD
H	36	3	1	11.2	34.9	12	11.1	33.4	39	SVD
W	34	3	1	13	37.6	7	12.4	38.4	38	SVD
W	30	1	0	13.2	38.4	10	12.4	36.8	39	SVD
Unk	19	1	0	14	42	9	11.9	35.5	39	SVD
Unk	20	1	0	11	35	8	11.5	34.8	39	SVD
W	21	1	0	12.4	35.2	9	11.1	33.8	38	SVD
B	18	2	1	12.6	37.8	17	12.1	36.9	38	SVD
H	31	2	1	12.2	35.2	19	13	38.7	38	SVD
H	37	3	1	12.7	37.3	12	11.1	34.3	39	C/S
Unk	31	3	2	11.5	33	11	13.1	38.4	39	SVD
Unk	24	1	0	11	35.6	6	12.1	36.3	39	SVD
B	19	1	0	12.1	36.1	8	11.9	36.1	37	SVD
H	29	3	1	10.6	31.2	14	11	33.3	38	SVD
W	19	1	0	11.3	33.3	5	11.2	34.5	41	SVD
B	32	2	1	9.8	29.3	10	11	33.6	37	SVD
H	31	2	0	13.1	36.4	8	12.4	37.3	39	SVD
B	15	1	0	12.4	35.7	7	9.6	29.2	39	C/S
W	31	2	1	10.5	31.4	11	9.4	29.5	39	C/S
W	24	3	2	11.2	32.5	11	12.4	37.4	38	SVD
B	27	5	2	33.9	11.5	19	10.2	30.8	39	SVD
Unk	34	2	0	14.1	41.6	11	11.9	35.9	40	C/S
Unk	33	1	0	13.6	40.4	8	11.8	36.3	39	SVD
H	41	4	2	11.3	33.5	10	11.8	35.5	39	SVD
Unk	28	2	1	12.5	36	14	12.6	37.7	39	SVD
H	36	8	6	12.3	35.7	13	11.1	34.1	38	SVD
W	32	2	0	13.4	37.7	8	10.9	32	40	SVD
W	32	2	1	11.9	34.8	18	12.2	36.7	40	SVD
B	33	4	1	13.3	37.4	10	12	34.7	39	C/S
W	23	1	0	12.1	35.7	14	11.5	34.7	37	C/S
Unk	21	1	0	12.8	38.3	13	11.8	36.7	39	SVD
H	25	4	2	12.8	37.9	7	10.5	33.3	39	SVD
W	25	1	0	13.2	38.3	6	13.1	39.5	40	SVD
W	34	1	0	12.5	37.7	9	12.9	39.5	37	C/S
B	28	1	0	12.2	36	12	13.2	40.4	39	SVD
O	34	1	0	13.4	38.4	7	12.4	37.1	39	SVD
W	33	2	0	12.9	37.6	9	13.1	38.9	40	SVD
Unk	31	4	1	13.4	38.5	4	12.6	37.4	38	C/S
H	35	3	1	13.4	39.3	7	11.4	34.7	41	SVD
B	33	1	0	13.6	39.5	5	12	36	39	C/S
H	27	1	0	12.9	37.4	6	12	36.1	39	C/S
W	42	4	0	12.3	36	7	12.1	35.8	39	C/S
W	27	4	1	12.4	36.3	6	9.8	30.2	39	C/S
B	32	4	2	11.6	34.1	7	11.5	35.1	39	SVD
B	26	11	2	10.9	32	12	11	33.2	38	C/S
B	30	1	0	11.6	35.3	16	12.4	37.8	40	SVD
Unk	30	3	1	13.2	39.4	7	13.6	40.7	39	C/S
W	31	1	0	14.3	41	6	12.6	36.5	39	SVD
H	27	6	3	13.4	39.8	8	12.4	37.2	39	SVD
B	23	1	0	13.2	39.4	5	12.1	38.2	39	SVD
B	22	2	0	14	40.3	12	12.4	37.4	40	C/S
H	30	2	1	10.8	32.3	13	9.9	31	39	SVD
W	29	2	0	13.3	40	11	11.8	34.9	39	SVD
W	19	1	0	12.2	34.6	12	9.7	28.5	40	SVD
B	31	5	1	12.2	36.6	10	11.5	34.3	39	C/S
Unk	22	2	1	12.8	37.6	14	9.9	30.5	40	SVD
B	30	2	0	13.1	38.2	8	11.9	36.4	38	SVD
B	27	4	1	11.9	39.3	4	9.2	29.8	37	C/S
B	19	1	0	10.4	31.8	18	8.6	27.3	40	C/S
Unk	28	2	1	12.1	36.7	7	11.6	35.5	39	SVD
B	31	3	1	12.1	35.4	7	11.3	34	39	C/S
B	20	2	0	13	37.9	11	11.5	35.5	40	C/S
W	21	1	0	12.3	35.6	17	10.6	31.8	39	SVD
H	21	1	0	12.5	37.6	11	11.4	32	38	SVD
W	21	1	0	12.5	35.8	13	11.6	35.3	41	SVD
W	36	1	0	13.1	39.6	17	12.4	36.2	39	C/S
W	38	4	2	11.9	34.3	8	12.8	37.5	39	C/S
B	19	1	0	13.1	37.9	8	11.9	36.3	39	SVD
O	40	6	2	12.3	35.7	8	11.8	34.5	38	SVD
H	30	3	1	12.3	35.8	14	12	36.7	38	SVD
W	39	2	0	12.1	35.5	7	11.3	33.2	38	C/S
H	30	1	0	12.3	35.7	4	11.4	34.3	39	SVD
B	24	2	0	13.1	39	10	12.1	36.2	39	SVD
Unk	40	5	2	13.8	40.4	9	12.7	37.6	39	C/S
Unk	29	2	0	12.7	36.7	12	13.3	39	39	SVD
W	19	4	2	11.9	34.9	15	10.5	31.6	38	SVD
B	24	3	1	12.8	35.9	16	9.8	30	37	SVD
H	30	2	0	11.9	34.2	17	10.7	31.7	39	SVD
B	26	1	0	11.4	33.8	9	10.5	32.2	39	C/S
B	26	1	0	12.3	37.4	6	13.5	41	39	SVD
W	17	1	0	11.1	33.6	19	13.3	39.8	39	SVD
B	27	4	2	12.3	35.5	16	12.6	36.9	38	SVD
B	37	1	0	14.1	41	8	12.7	37.6	39	SVD
W	31	1	0	12.6	36.7	13	12.8	37.3	39	C/S
W	20	1	0	12.6	36.5	5	12.5	36.3	39	SVD
B	27	2	0	12.2	36.2	8	12.2	37.3	40	SVD
H	32	6	3	12	36.4	11	11.8	35.2	39	SVD
W	22	1	0	14.4	41.3	6	13.8	41.6	39	SVD
A	27	3	0	12.6	36	5	13.7	40.5	39	SVD
W	28	3	1	14	42	14	13.1	39.2	39	SVD
W	19	1	0	9.5	27.6	16	9.5	29.8	39	SVD
B	27	4	2	10.8	32.4	13	10.2	30.9	39	SVD
B	21	2	0	11.9	35.2	8	11.8	36.6	39	SVD
W	30	1	0	13.2	39.2	9	10.2	31.3	39	SVD
W	21	1	0	14	40.8	8	12.9	38.3	39	SVD
B	21	2	0	11.1	31.6	18	10	31.6	40	C/S
W	27	3	1	13.9	39.9	7	11.7	35	37	SVD
B	40	5	1	11.2	35	11	10.5	33.5	38	SVD
O	34	2	0	13.2	39.7	8	12.1	36.2	39	SVD
B	24	1	0	13	39.6	12	14	42.9	38	SVD
W	21	1	0	12.6	36.8	7	11.6	35.2	39	SVD
H	36	2	1	13.1	38.4	6	11.7	34.9	39	SVD
Unk	28	2	1	12.3	38	5	11.7	35.7	40	C/S
W	19	1	0	11.3	34	6	9.3	28.1	37	SVD
B	26	2	1	11	32.8	13	10.1	31.1	38	C/S
B	26	1	0	11	32.3	12	8.4	26.2	40	SVD
W	26	1	0	12	36.2	4	12.1	35.3	39	SVD
H	25	2	1	13.7	38.9	12	12.9	38.2	39	C/S
B	29	2	0	13.5	39.3	10	14.7	44.2	39	SVD
W	35	2	1	12	35.2	10	11.8	35	38	SVD
O	30	3	2	12.9	34.9	9	12.7	38.2	40	SVD
W	25	6	4	12	36.5	16	11.1	32.6	38	SVD
B	23	2	0	11.9	37	10	11.2	34.5	40	C/S
B	25	4	1	12.3	35.9	17	11.3	35	38	C/S
Unk	28	1	0	13.6	40.5	6	13.1	39.5	39	SVD
Unk	24	1	0	13	37.9	7	11	33.1	38	SVD
O	32	1	0	11.8	34.9	8	11.5	33.7	39	SVD
O	29	1	0	13.1	38.6	7	13	38.5	39	SVD
O	27	1	0	10.7	31.1	15	7.3	21.6	41	SVD
W	32	1	0	12.3	35.7	10	12	35.5	39	SVD
W	21	2	0	13.8	39.8	15	11.8	34.9	39	SVD
H	30	1	0	13.5	39.8	9	13.4	39.5	40	SVD
B	24	7	2	10.6	31.7	16	10.4	32.1	39	C/S
B	18	3	0	11.9	35.6	5	11.1	33.1	39	C/S
W	35	5	2	14.1	41.5	6	12.1	35.3	39	SVD
B	24	4	2	12.1	35.6	11	11.6	34.9	37	SVD
B	32	2	0	12.4	37.6	7	12.8	37	40	SVD
W	34	1	0	13.4	39	7	11.1	31.7	39	SVD
W	31	1	0	13.2	38.2	7	12.9	38.1	40	SVD
W	30	1	0	12.6	37.3	7	13.6	39.9	39	SVD
B	24	2	1	10.8	31.6	15	11.1	32.3	39	C/S
W	26	2	0	11.5	32.8	11	10.9	31.5	41	SVD
W	18	1	0	13.3	39.8	10	12.2	36.6	40	SVD
O	31	3	1	13	37.6	11	11.5	34.7	40	SVD
Unk	34	5	1	13.1	38.8	7	12.8	38	39	C/S
H	40	7	3	13.4	39	6	14	41.2	39	C/S
Unk	29	1	0	11	36	8	11.7	35	40	SVD
H	34	2	1	15.4	45.4	8	14.8	43.4	41	SVD
W	26	1	0	12.7	36.6	7	11.6	33.6	38	SVD
H	24	2	0	12	35	18	8.8	26.7	39	C/S
B	34	6	3	14.4	42.4	6	12.7	38.6	37	SVD
B	32	3	2	13	37.1	13	11.4	33.8	38	SVD
W	26	1	0	13	37	5	12.7	37.7	40	SVD
W	25	1	0	12.4	36.5	6	13	37.4	39	SVD
B	25	4	2	12.2	34.3	12	10.1	30.6	39	C/S
B	29	3	1	13.5	39.7	14	11.5	34.3	39	SVD
O	24	1	0	13.4	39.8	9	13.4	40.4	40	SVD
H	22	1	0	11.1	34.5	16	12.1	36.8	37	SVD
H	29	1	0	12.8	38.5	8	11.8	35.7	39	C/S
O	28	2	1	13	38.8	2	11.1	33.2	38	SVD
H	24	4	0	12.1	35.2	5	9.7	29.1	37	SVD
Unk	32	1	0	13.7	40.6	6	10.9	32.4	39	SVD
Unk	31	1	0	14.3	40.6	7	13.1	37.9	38	C/S
B	30	4	2	10.4	31.8	5	9.7	31.1	38	SVD
W	33	1	0	12.9	37.4	7	9.2	27.5	40	SVD
Unk	22	1	0	12.9	38.3	7	12.8	38.1	39	SVD
H	22	4	1	11.1	32.8	9	13.4	38.9	39	SVD
Unk	27	1	0	12.3	33.8	15	13.1	36.7	39	C/S
H	16	1	0	12.4	36.3	15	11.3	33.3	39	SVD
Unk	33	7	3	12.5	36.4	8	14.3	42.1	40	SVD
B	29	4	1	11.6	35	7	12.4	37.8	38	C/S
W	33	1	0	12.5	35.9	9	12.8	37.8	39	C/S
B	21	1	0	12.9	39.3	13	14.7	44.2	40	SVD
W	27	1	0	13.3	39.9	6	12	36.4	40	SVD
H	27	3	2	12.1	36	11	11.5	34.7	39	SVD
H	26	2	1	11.6	35.2	8	8.8	27.4	38	SVD
W	18	1	0	13.5	39.2	3	11.4	34.9	40	SVD
W	30	1	0	11.8	34.8	11	11.3	32.8	38	C/S
O	41	2	1	11.7	35.8	10	12.9	38.2	39	SVD
Unk	31	3	2	11.8	36.2	13	12.6	37.8	40	SVD
H	24	2	1	12	35.5	8	9.2	28.7	39	SVD
H	27	3	0	12.2	36.4	5	12.1	35.8	39	SVD
B	30	4	2	11.4	33.9	12	10.8	33.5	39	SVD
Unk	23	1	0	13	38.5	5	12.2	37.5	39	C/S
Unk	31	2	1	11.7	35.1	16	12.7	37.8	39	SVD
B	20	1	0	14.1	42.2	12	13.3	40.1	39	SVD
W	37	4	2	13.5	41.1	7	12.2	36	38	SVD
Unk	34	1	0	12.4	36.5	10	12.6	37.7	40	C/S
O	33	5	1	11	33.8	11	9.6	30.9	40	SVD
W	29	4	0	13.1	39.5	10	11.1	33.1	40	C/S
Unk	21	2	0	12.4	36.1	9	10.6	32.7	38	SVD
W	21	2	0	13.7	40.7	6	8.6	26.3	40	SVD
O	33	2	1	12.2	35.6	4	10.5	31.5	39	SVD
Unk	38	2	1	18.8	39.5	5	12.6	38.4	39	C/S
B	23	3	2	12.6	37.9	10	10.7	32.2	39	SVD
Unk	41	6	3	14.9	42.8	9	13.3	38.9	38	SVD
Unk	37	3	2	13.1	39.5	12	13.5	40.2	40	SVD
Unk	33	3	2	12.7	39	8	13.4	40.5	38	SVD
W	30	2	1	12.6	36.9	10	11.3	33.2	39	C/S
W	30	1	0	12.6	36.8	9	12.4	36.7	39	SVD
W	21	1	0	11.9	35.4	19	10.9	32.9	40	C/S
Unk	28	3	1	13.7	41.7	9	10.5	31.9	38	SVD
B	18	1	0	13.7	40	18	10	30.9	39	C/S
H	25	1	0	29.8	13.1	6	13.4	40.2	39	SVD
W	24	1	0	13.3	38.9	15	13.7	41.4	39	SVD
W	33	2	1	7.6	25.6	15	10.3	34.7	37	SVD
H	21	1	0	10.7	33.4	16	10.7	32.6	39	SVD
W	24	6	5	8	39	8	12.4	37.2	39	SVD
W	35	2	1	11.6	34.1	18	11.3	34.9	40	SVD
W	32	3	1	12	34.3	12	12.2	36	39	C/S
W	27	2	1	13.6	40.9	9	13.1	40.2	37	C/S
H	26	2	1	11.2	34	18	12.4	37.1	40	SVD
W	23	1	0	17.7	54.3	13	14.6	43.2	40	SVD
B	25	2	1	12.5	38.8	9	11.9	37.7	37	SVD
B	22	3	1	10.2	30.8	16	9.8	30.1	39	SVD
W	21	2	0	10.7	33.3	10	12.7	37.2	39	SVD
Unk	32	2	0	11.5	32.7	12	11.6	34.2	37	C/S
H	34	5	3	13.3	38	3	12.1	35.4	38	C/S
W	31	1	0	14.1	39.9	7	14.2	42.7	39	SVD
W	26	1	0	12.6	37.1	9	11.3	33.7	37	SVD
W	38	3	2	13.5	39.6	9	11.9	35.4	38	C/S
H	29	3	2	10.6	32.4	7	12.2	36.9	37	C/S
Unk	34	3	2	11.7	34.7	8	10.8	32	39	C/S
Unk	26	3	1	12.3	36	18	12.6	38.4	38	SVD
W	25	1	0	12.5	37	8	12.6	36.9	40	SVD
W	30	3	2	13.6	40.7	15	13	39.3	38	SVD
B	34	2	0	13.6	40.3	10	13.3	40.1	39	SVD
Unk	29	5	2	11.4	34.6	8	11.4	35	39	SVD
W	33	3	0	12	35.7	9	12.9	38.6	40	SVD
W	26	2	1	12.9	40.5	11	12	37.1	40	C/S
Unk	35	2	1	11.9	36	13	13.9	42.8	38	C/S
W	21	3	1	11.9	34.9	8	10.7	31.6	39	SVD
B	26	6	3	9.7	29.9	2	9.6	29.3	39	SVD
Unk	37	3	1	11.5	33	13	10.2	30.9	39	SVD
W	15	1	0	11.5	36	19	10.5	31.8	39	SVD
B	29	1	0	11.5	34.6	9	13.4	40.6	40	SVD
B	18	1	0	11.1	34.4	13	10	30.8	39	SVD
Unk	46	1	0	12.1	36	10	13.1	39.5	38	C/S
W	22	1	0	12.7	38.9	8	11.9	35.7	37	SVD
Unk	22	3	0	12.7	35.2	12	11.1	32.8	40	C/S
Unk	33	3	0	11.6	34.9	16	9	26.6	38	C/S
W	29	1	0	11.6	33.5	11	12.3	35.6	41	SVD
B	26	4	2	11.9	34.3	12	10.9	32.5	39	SVD
W	27	1	0	12.9	38.8	10	12.4	37	39	SVD
B	36	2	0	11.8	36.1	9	11	33.5	39	SVD
O	32	1	0	12.8	37	11	11.6	34.3	39	SVD
W	29	6	2	12.4	37.3	12	12.2	36.3	39	SVD
O	32	2	0	12.5	35.5	9	13.2	38.1	41	SVD
B	40	2	1	11.6	34.5	8	10.8	32.4	39	C/S
B	19	1	0	12	36.2	8	11.7	34.9	40	C/S
B	33	2	0	12	36.3	8	12.4	37.4	40	SVD
W	30	2	0	12.4	37.3	11	11.9	35.6	39	SVD
Unk	37	2	1	11.7	34	16	13.2	39.5	39	C/S
O	30	1	0	11.6	33.9	16	13.1	38.8	38	SVD
O	31	2	0	12.5	36.7	12	11.5	34.8	38	SVD
Unk	23	1	0	12.5	38.2	5	11.6	34.9	38	C/S
W	34	4	1	11.8	34.6	7	10.7	32.1	39	C/S
W	37	4	2	12.2	36.5	12	11.5	22	38	C/S
Unk	29	1	0	12.5	36.7	9	12.6	37.1	38	SVD
O	29	2	0	12.5	39	4	12.1	36.4	37	C/S
W	36	1	0	13.5	38.6	8	14.1	42.2	40	SVD
B	30	5	0	13.1	40.9	12	11.7	37	39	C/S
W	20	1	0	12.8	38.7	17	12.2	36.1	39	SVD
Unk	22	1	0	12.8	36.5	9	11.9	34.7	39	SVD
Unk	30	2	1	12.8	40.9	7	9.1	29	39	C/S
O	34	1	0	11.1	32.2	8	11	32.5	37	C/S
W	30	3	0	14.1	40.9	13	13.1	38.6	37	C/S
B	34	3	2	12.2	30.1	9	11.6	33.1	39	C/S
Unk	32	3	2	11.3		17	11.2	34.4	39	SVD
H	25	1	0	11.8	35.4	8	12.9	38.5	39	SVD
W	29	1	0	13.6	40	7	13.8	40.8	40	SVD
W	36	1	0	13	37.8	6	13.7	40.7	38	SVD
W	19	1	0	11.8	35.4	12	12.2	36.5	39	SVD
Unk	28	2	1	14	40.2	13	11.8	34.8	37	SVD
W	22	1	0	13	38	5	12.6	38	38	SVD
B	33	4	2	11.2	33.6	12	10.1	29.4	38	SVD
Unk	30	1	0	12.6	37	10	12.5	36.9	40	SVD
W	17	1	0	12.6	38	10	10.9	34.6	41	SVD
W	37	3	0	13.4	39	9	12.6	37.2	40	SVD
W	33	3	2	12.8	38.5	11	12	35.8	38	SVD
B	35	2	1	11.8	36.5	10	11.8	36.6	39	SVD
B	19	2	1	11.6	35.3	3	12.2	38.5	39	SVD
H	24	1	0	12.6	37.1	9	9.2	29.2	40	C/S
Unk	23	1	0	13.2	40.7	9	12.7	37.5	39	SVD
B	34	3	2	11.7	35.3	7	9.7	29.9	37	SVD
B	26	3	0	13.1	40.4	18	11.9	36.9	38	C/S
W	22	1	0	12.8	36.3	16	12.9	37.5	39	SVD
W	18	1	0	12.5	37.5	9	13	39.7	40	SVD
W	18	3	0	12.7	39	6	11.9	34.8	40	SVD
W	33	3	0	11.3	32.5	8	12.3	37.4	39	C/S
Unk	30	3	1	12.8	37	8	11	33.7	39	SVD
Unk	27	1	0	14.2	42	9	12.9	38.3	40	SVD
Unk	19	1	0	12.7	37.6	12	9.6	28.5	37	C/S
W	21	3	1	12.9	38.7	13	11.9	35	39	SVD
W	35	2	0	13.7	40.3	1	12.9	38.3	40	C/S
H	20	2	0	12.7	38.7	14	12.7	37.1	39	SVD
Unk	24	2	1	13	37.9	9	12.6	37.3	38	SVD
O	21	2	1	12.1	35.6	13	10.9	32.5	38	SVD
Unk	29	1	0	13.1	38.5	10	12.7	38.2	38	SVD
O	39	2	0	12.5	35.7	14	13.4	39.6	41	C/S
W	32	2	1	12.8	37.5	10	10.4	31.6	39	C/S
W	37	2	1	14.4	42.9	12	13.4	39.5	40	SVD
B	22	1	0	11.5	35.7	7	11.9	35.6	39	SVD
W	35	1	0	12.3	35.6	12	11.7	34.1	37	C/S
W	28	1	0	13.9	41.9	6	13.8	40.2	38	SVD
W	17	1	0	11.6	34.9	18	11.2	33.6	40	SVD
B	41	3	1	12.6	38	13	12.4	35.9	39	C/S
W	36	1	0	11.8	35.2	7	10.2	31.6	38	SVD
W	38	2	0	13	37.5	9	14.8	42.6	37	C/S
B	36	3	1	12.4	37.2	6	12.3	36.3	37	C/S
B	24	1	0	11.8	35.2	9	11.4	33.9	39	SVD
H	34	4	3	11.4	33.7	16	13.1	38.4	38	C/S
B	28	2	1	12.3	37.9	7	12.4	37.9	40	SVD
H	38	5	3	11.8	36.2	11	10.4	30.8	38	SVD
W	29	1	0	12.4	37.5	13	13.2	38.3	39	C/S
Unk	43	13	9	14.3	41.3	8	11.1	33.2	39	SVD
H	31	3	2	11.8	34.7	11	10	30.4	39	SVD
H	18	1	0	36.2	12.2	17	12.1	36.4	38	SVD
W	32	3	1	11.7	35.1	15	11.8	34.9	38	C/S
W	23	1	0	13.6	40.2	9	12	35.5	37	SVD
H	28	1	0	13.9	40.8	7	13.4	40	38	SVD
W	27	1	0	12	35.3	13	14.3	41.9	38	SVD
B	32	4	1	10.1	30.5	18	11.5	35.1	39	SVD
B	27	4	2	9.3	28.7	16	10.2	32.7	39	C/S
B	22	3	2	11.8	35.7	8	10.9	33	39	SVD
Unk	34	2	0	14.3	41.9	2	9.5	28.6	40	SVD
H	28	1	0	14.4	42	11	12.4	36.7	39	SVD
W	33	4	2	12.1	35.6	11	12	35.2	39	SVD
H	28	2	1	12.8	36.4	6	9.8	31.4	39	SVD
Unk	31	5	3	12.5	37.8	16	11.8	35.1	39	C/S
B	26	6	2	12.7	37.7	9	11.7	35.1	37	C/S
W	35	3	2	13.9	41.7	12	11.8	34.7	39	C/S
W	37	3	1	13.5	40	7	12.4	35.3	38	SVD
B	23	2	1	11.7	36.1	12	8.9	29.2	39	SVD
Unk	32	2	1	13.4	39.7	8	13.6	35.8	38	C/S
B	29	1	0	11.2	33.5	7	10.9	32.2	39	C/S
Unk	34	1	0	14.3	42.8	12	12.9	38.5	39	C/S
W	32	1	0	12.3	37.6	9	12.1	35.9	41	C/S
W	27	2	1	12.8	37.2	12	12	36	38	C/S
Unk	27	2	1	12.1	36	7	12.9	37.9	39	C/S
H	26	2	1	13.2	39.2	16	10.5	33.3	40	SVD
W	19	1	0	12.4	35.9	13	12	37.8	39	SVD
W	29	2	1	12.6	37.7	10	12.6	38.7	40	SVD
Unk	30	2	1	12.5	36.4	3	12.4	37	38	C/S
W	28	2	1	12.7	38.9	12	12.4	36.3	39	C/S
W	35	1	0	12.7	37.3	15	14.1	41.9	39	C/S
W	28	1	0	13	40	6	12	36.4	39	C/S
Unk	37	2	1	9.7	29.6	9	10.6	33	39	C/S
W	40	5	2	13.6	40.4	9	12	37	37	C/S
Unk	27	3	0	12.3	36.7	6	11.8	36.9	37	SVD
Unk	27	4	3	12.4	36.9	8	12	37.9	39	SVD
W	36	4	2	12.1	36	11	12.8	36.9	40	SVD
W	43	1	0	14.4	43.5	11	14.1	40.9	38	C/S
W	28	2	0	14.2	41.3	9	12.3	37.1	40	SVD
W	16	1	0	14.7	42.8	6	11.3	32.9	40	SVD
W	39	3	0	13.4	40.3	9	12.8	36.1	39	SVD
B	39	2	1	12	36.3	7	11.7	36.3	38	C/S
O	29	1	0	13	38.8	5	14	40.7	40	SVD
B	28	3	1	11.9	36	6	10	31.3	40	SVD
B	31	3	1	9.5	30.7	11	10.7	32.6	40	SVD
Unk	36	4	1	13.3	39.1	6	13.5	41.2	38	SVD
O	27	1	0	13	38.1	12	12.1	33.7	40	SVD
B	28	1	0	12.6	38.3	13	13.5	39.1	38	SVD
Unk	39	3	2	12.1	36.2	14	12	34.7	37	SVD
B	35	1	0	11.4	35	10	12.3	36.5	39	C/S
W	31	4	3	12.7	38.5	11	10.6	32.3	39	SVD
Unk	35	4	2	13.3	39.6	9	12.9	37.7	39	C/S
W	29	2	1	12.4	38	11	12.4	38.4	38	SVD
W	31	2	1	13.3	39.7	12	12.1	35.6	39	C/S
W	29	2	0	13	37	12	11.9	34	40	SVD
W	25	1	0	12.4	36.6	16	12.7	37.6	40	SVD
B	26	3	1	11.9	36	10	8.4	27	39	SVD
H	36	2	1	10.1	31.5	13	12.8	36.4	39	C/S
Unk	33	2	1	12.2	36.6	12	12.9	37.6	39	SVD
O	30	1	0	13.2	38.8	10	14.4	40.7	40	SVD
B	34	3	2	14.3	44.1	12	14.7	41.8	39	SVD
W	28	3	2	11.7	34.5	11	13.9	40.7	40	SVD
H	32	1	0	13.8	42.3	11	13.6	39.1	39	SVD
W	32	2	1	12.5	36.8	13	11.6	33.7	39	SVD
B	24	1	0	11.5	35.6	13	13.8	43.2	40	C/S
Unk	24	3	0	12.7	38.6	8	10.6	31.4	39	SVD
Unk	34	3	1	12	35.8	7	13.9	40	38	SVD
W	31	1	0	13.1	39.5	8	11.6	35.2	37	SVD
W	36	1	0	11.2	33	11	11.9	35.2	39	C/S
W	31	2	0	13.3	39.3	10	12.6	36.9	37	SVD
W	27	1	0	11.8	36.5	11	11.3	35.7	39	SVD
B	25	1	0	11.9	35.9	8	10.5	31.9	39	SVD
H	33	1	0	13.6	41.3	11	12.2	36.7	39	SVD
W	35	2	0	13.7	41.9	12	11.6	34.2	38	SVD
W	25	2	0	12.6	37.7	6	11.9	34.9	38	SVD
W	28	3	2	14.6	43	1	14.2	42	39	SVD
W	30	2	1	11.3	32.2	12	13.4	39.7	38	SVD
B	30	1	0	10.6	31.4	19	13.5	41.7	39	SVD
W	30	1	0	12.6	36.8	19	13.2	39.2	37	SVD
Unk	18	1	0	13	38.6	13	13.3	40.6	39	C/S
B	27	2	1	11.4	34.8	19	12.4	37.6	41	SVD
B	27	3	0	11.3	34	10	12.9	40.1	38	SVD
W	32	2	1	12.3	37.4	12	13	38.4	42	SVD
W	29	4	2	13.4	39.9	10	12.5	36.8	39	SVD
H	25	2	1	13	38.6	12	10.4	33.1	39	SVD
H	27	1	0	13.2	40	6	12.9	38.8	39	SVD
Unk	35	2	0	14.4	43.5	9	15.1	45.2	39	C/S
W	20	3	1	12.3	36.1	13	12.1	36	39	C/S
O	31	1	0	13.1	38.4	11	13.5	39.4	40	SVD
H	26	3	2	13.1	38.1	8	13.7	40.7	39	SVD
W	33	2	1	12.5	37.7	9	11.6	33.2	39	C/S
B	21	1	0	11.3	39.2	7	12.1	37.5	39	SVD
W	33	2	0	11.3	34.3	11	10.9	33	40	SVD
H	31	5	2	13.1	38	10	13.1	39.2	38	SVD
O	39	2	0	12.4	37.4	13	11.5	36.1	38	C/S
H	34	1	0	12.7	38.1	8	13.6	40.3	40	C/S
W	30	1	0	13.1	38.6	9	13.2	40.7	41	C/S
O	38	2	1	12.9	38.5	7	12.6	37.3	38	SVD
O	31	1	0	13.6	41.8	9	12.2	38.9	39	C/S
B	24	1	0	10.7	31.5	10	11.2	34.6	39	SVD
H	32	5	3	11.3	34.5	17	11.7	34.5	39	C/S
H	19	2	0	12.2	36.3	6	11.6	35.4	40	SVD
H	22	3	2	11.6	32.5	15	10.7	33.6	39	SVD
H	25	5	2	12.5	37.7	11	10.7	33.1	39	SVD
H	19	1	0	14.2	41.2	7	12.5	36.3	38	SVD
W	29	2	1	12.9	38.1	11	13.3	39.8	38	SVD
W	38	7	4	12.8	35.9	15	11.6	33.4	38	SVD
W	22	2	1	11.7	35.2	14	10.1	32.6	39	SVD
W	34	2	1	13.6	39.1	15	12.5	36.9	40	C/S
B	33	4	3	11.9	36	15	12.5	38.1	38	SVD
O	28	2	0	13.1	39.1	7	12.7	38.5	40	SVD
H	43	2	1	13.2	39.1	12	12.4	36.5	39	SVD
W	31	2	1	13.8	40.7	13	11.7	34.4	39	SVD
B	30	6	2	13.3	38.3	7	11.4	35.3	37	SVD
W	34	2	1	12.9	40.2	12	10.2	33	39	C/S
O	27	4	1	11	33.6	14	11.6	37.8	39	C/S
O	30	2	1	10.6	32.3	7	11.7	33.7	39	C/S
O	32	2	1	13.8	40.5	8	10.3	33.1	39	SVD
W	28	1	0	13.1	38.8	12	13.4	39.1	40	SVD
W	22	2	1	11.1	32.3	17	9.3	29.5	40	SVD
W	36	1	0	12.4	36	14	11.7	36.2	39	SVD
W	31	2	0	11.8	34.6	9	11.7	34.9	37	SVD
O	37	1	0	8.6	25.9	12	9.1	29.3	38	SVD
W	32	1	0	12.2	38.1	19	10.5	32.5	38	SVD
B	18	1	0	12.2	35.1	18	11.5	33.1	39	C/S
O	29	1	0	12.7	37.4	5	12.2	36.6	39	C/S
O	31	2	1	12.1	36.1	9	11	35.2	38	SVD
W	38	2	1	13.2	37.3	9	13	39.4	39	C/S
O	32	3	1	12.3	38.4	8	11.8	37.3	38	SVD
H	23	1	0	13.1	38.3	9	12.4	36.4	38	SVD
O	33	1	0	12.5	36.8	8	13	38.3	38	SVD
B	35	3	1	11	32.2	11	12.9	38.3	39	SVD
O	30	2	1	13.2	37.6	10	10.9	34.8	39	SVD
W	30	4	2	13.7	39.5	6	10.2	32.8	39	SVD
W	33	3	0	12.7	35.8	13	13.3	38.4	40	SVD
W	29	1	0	12.9	37.3	13	13.3	38.8	40	SVD
W	29	1	0	12.9	38.6	5	11.9	36.5	39	SVD
O	34	2	1	12.5	37	13	12	36.7	39	C/S
W	27	4	3	11.8	35.6	17	11.3	36	39	SVD
H	35	1	0	13.7	40.5	8	12.9	40	37	C/S
O	39	2	1	11.5	34.7	6	11.6	34.2	39	C/S
W	35	2	1	12.2	34.2	15	10.5	31.5	39	SVD
W	40	2	1	13.7	41.7	10	11.7	36.2	40	C/S
W	37	2	1	12.9	39.1	12	12.6	37.7	39	SVD
W	29	1	0	12.1	36.2	8	11.5	34.8	40	SVD
W	29	1	0	14	41.6	8	12	36.2	39	SVD
O	34	4	3	14.6	43.6	17	10.9	36.9	39	SVD
W	40	4	1	15.5	45.1	11	12	36.7	39	SVD
W	32	6	4	12.2	35.3	9	12.2	35.3	41	SVD
W	36	6	2	12.9	37.8	7	12.9	37.8	40	SVD
W	39	3	1	11.3	34.6	6	10.7	34.7	39	C/S
B	38	1	0	11.9	36.9	12	11	32.8	40	SVD
H	28	4	3	11.4	35.3	13	11.6	36.6	39	C/S
B	19	2	0	10.6	31.9	16	11.8	36.2	38	SVD
W	32	2	1	13.9	40.3	10	11.7	36.8	40	SVD
O	40	4	1	11.9	34	9	14.2	42.8	39	SVD
W	34	2	1	12	35.1	6	10.8	32.3	39	C/S
A	38	1	0	12.4	37.3	5	13	37.9	40	SVD
H	27	1	0	12.5	36.9	10	12.3	35.8	39	SVD
O	28	2	1	11.7	34.6	6	13	39.3	39	SVD
O	35	2	1	12.4	36.6	6	12	36.6	39	SVD
O	30	1	0	11.8	35.8	16	13.6	41.4	38	SVD
O	34	1	0	12.3	35	14	12	34.7	39	C/S
Unk	31	1	0	11.6	34.9	15	12.8	38.4	40	C/S
Unk	30	1	0	12.3	37.5	7	11.8	35.4	39	SVD
B	21	1	0	13.8	39.7	7	11.4	33	39	SVD
O	31	3	1	11.6	34.1	8	14.1	44.5	40	C/S
H	24	2	1	11.2	33.8	16	8.6	27	40	SVD
O	30	1	0	12.9	39.6	6	12.4	37.5	39	C/S
H	27	2	1	13.2	38.1	12	13.6	39.9	40	SVD
W	30	1	0	13.1	38.2	14	10.5	33	39	SVD
W	29	1	0	12.2	35	7	13.1	39.1	38	SVD
W	37	4	2	13.1	38.8	7	13.6	40.4	38	SVD
B	26	1	0	11.9	34.9	15	12.3	37.2	40	C/S
W	40	5	2	12.9	37.5	8	13.1	39.5	39	SVD
W	30	2	0	11.3	33.2	6	10.7	31.7	38	SVD
W	25	1	0	13.1	39.5	7	13.6	38.8	39	C/S
W	33	2	1	11.4	33.3	9	12.5	35.1	37	SVD
B	25	1	0	12.3	36	13	11.2	34.5	39	SVD
B	32	4	1	10.2	31.1	9	9.4	30.5	39	C/S
H	22	2	1	12.1	35.5	5	8.8	30.4	40	SVD
H	21	2	1	12.9	39.2	13	12.4	37.6	40	SVD
O	33	2	1	11.1	33.1	11	9.1	29.5	38	C/S
H	24	1	0	12.3	37.7	13	11.7	35	38	SVD
B	27	2	1	11.7	35	9	10.8	34.3	39	C/S
W	29	5	4	11.9	35.2	12	10.4	32.5	39	C/S
O	37	1	0	12.8	38.4	10	11.3	36.8	39	C/S
W	19	1	0	12.9	38.2	13	11.1	35.1	37	SVD
W	27	4	2	12.8	37.5	7	10.6	33	37	SVD
B	35	3	2	11.7	36.2	13	12.4	37.9	38	SVD
W	30	1	0	13.1	40	7	12	37.1	39	C/S
O	31	2	0	13.7	39.9	5	14.2	40.3	39	SVD
O	33	3	0	12.8	38.3	8	13.1	41.5	37	SVD
O	29	2	0	11.5	34.3	14	11.6	35.1	41	SVD
W	19	1	0	14	42.4	18	12.1	38.7	40	SVD
O	30	5	1	12	36.7	3	12.3	37.8	39	C/S
B	34	2	1	12.8	37.6	10	11	33.8	39	C/S
B	37	1	0	11.6	35	14	10.4	33.5	39	SVD
W	32	2	1	12.2	36.8	12	10.7	33.3	39	SVD
B	26	2	0	10.4	32.3	18	12.2	38.8	38	SVD
O	35	1	0	15.6	45.3	6	12.4	36.7	38	SVD
O	30	1	0	13.3	39.4	7	14.8	43.1	38	SVD
W	29	1	0	14.1	41	6	13.5	39.4	40	SVD
W	30	2	1	12.9	39.5	9	12.2	36.5	39	C/S
B	32	4	1	10.2	31.1	9	9.4	30.5	39	C/S
H	22	2	1	12.1	35.5	5	8.8	30.4	40	SVD
H	21	2	1	12.9	39.2	13	12.4	37.6	40	SVD
O	33	2	1	11.1	33.1	11	9.1	29.5	38	C/S
H	24	1	0	12.3	37.7	13	11.7	35	38	SVD
B	27	2	1	11.7	35	9	10.8	34.3	39	C/S
W	29	5	4	11.9	35.2	12	10.4	32.5	39	C/S
O	37	1	0	12.8	38.4	10	11.3	36.8	39	C/S
W	19	1	0	12.9	38.2	13	11.1	35.1	37	SVD
W	27	4	2	12.8	37.5	7	10.6	33	37	SVD
B	35	3	2	11.7	36.2	13	12.4	37.9	38	SVD
W	30	1	0	13.1	40	7	12	37.1	39	C/S
O	31	2	0	13.7	39.9	5	14.2	40.3	39	SVD
O	33	3	0	12.8	38.3	8	13.1	41.5	37	SVD
O	29	2	0	11.5	34.3	14	11.6	35.1	41	SVD
W	19	1	0	14	42.4	18	12.1	38.7	40	SVD
O	30	5	1	12	36.7	3	12.3	37.8	39	C/S
B	34	2	1	12.8	37.6	10	11	33.8	39	C/S
B	37	1	0	11.6	35	14	10.4	33.5	39	SVD
W	32	2	1	12.2	36.8	12	10.7	33.3	39	SVD
B	26	2	0	10.4	32.3	18	12.2	38.8	38	SVD
O	35	1	0	15.6	45.3	6	12.4	36.7	38	SVD
O	30	1	0	13.3	39.4	7	14.8	43.1	38	SVD
W	29	1	0	14.1	41	6	13.5	39.4	40	SVD
W	30	2	1	12.9	39.5	9	12.2	36.5	39	C/S
W	24	3	1	11.9	35.7	13	11.6	35.3	39	SVD
B	27	5	1	13	38.4	7	9.7	32	40	C/S
W	33	3	0	12.1	36.5	12	11.3	35.7	39	SVD
B	32	5	4	11.4	34	8	12.6	38.2	39	C/S
W	32	1	0	12.2	35.9	10	10.5	31.7	38	SVD
O	30	2	1	12.9	38.4	10	12.9	38.9	39	SVD
B	24	1	0	11.2	33.9	16	10.8	32	40	SVD
H	32	1	0	14.2	41.8	6	12.5	37.7	39	SVD
W	23	1	0	13.7	38.8	10	13.7	40.3	39	SVD
W	29	2	1	12.3	35.3	14	9.8	30.5	37	SVD
B	40	6	4	11.5	34.3	15	7.6	25.2	37	SVD
O	30	1	0	12.6	37.8	15	12.5	37.6	39	SVD
W	27	1	0	13.1	39	7	12.4	37.7	39	C/S
W	32	2	0	12.4	36	11	11.7	36.3	38	SVD
H	31	5	4	12.3	36.2	12	12.1	37.1	39	SVD
O	32	1	0	12.5	36.9	16	12.6	38.7	39	C/S
O	32	2	1	12.3	36.9	6	10.5	34.5	37	SVD
O	31	2	0	10.7	34.1	14	10.4	33.3	39	C/S
H	30	4	1	12.4	36.9	8	14.4	44	39	C/S
O	35	3	0	11.9	35.2	9	11.9	36.9	39	SVD
B	22	2	0	12.6	37.8	7	9.6	30.1	40	SVD
H	18	1	0	13.2	38.2	16	12	35.6	39	SVD
H	22	2	1	10.4	31.2	6	8.3	28.7	41	SVD
O	37	5	3	14.2	42.6	9	11.9	37.3	39	C/S
Unk	30	3	1	13.7	40.3	11	12.9	39.2	38	C/S
B	27	5	1	13.7	41.5	7	11.9	37.3	39	SVD
O	32	4	1	12.5	37.9	13	10.7	34.6	39	SVD
H	21	2	0	12.3	36.8	16	13.3	40.4	39	SVD
W	31	4	2	12.7	37.6	13	9.5	30.3	39	SVD
W	20	2	0	11	32.8	12	9.7	30.2	39	SVD
H	23	1	0	11.7	34.5	18	12.1	35	38	SVD
W	28	3	1	13.4	40	8	12.1	37.5	38	SVD
Unk	21	1	0	12.4	36.3	16	10.5	30.9	38	SVD
O	30	1	0	13.5	39.2	7	12.7	38.3	37	SVD
O	31	2	1	13	39.5	6	12.6	37.5	39	C/S
W	34	4	3	14.7	45.7	13	9.9	31.6	38	C/S
W	30	1	0	11.9	34.2	10	13.1	37.4	38	SVD
O	30	2	1	11.1	33.8	8	12.5	38.3	39	SVD
W	40	2	1	12.3	36.8	7	12.4	38.4	40	SVD
W	28	1	0	11.4	34.5	13	11.7	35.3	39	SVD
W	28	1	0	12.4	37.2	13	12.9	40.2	40	SVD
W	29	2	0	13	38.8	13	11.4	35.8	38	SVD
W	31	2	1	13.7	42.7	7	13.2	41.1	39	SVD
W	32	3	1	12.3	36.8	9	10.7	33.4	39	C/S
O	30	2	0	11.6	34.8	8	11.6	35.2	40	SVD
O	32	1	0	13.8	40	7	9.8	32.7	39	SVD
W	30	5	2	11.4	35.3	8	11.8	38.8	38	SVD
W	27	3	1	12	36.4	19	13.6	41.3	39	SVD
W	30	1	0	12.9	38.4	14	10.7	33	39	SVD
O	29	1	0	9.2	30.7	9	14.5	42.8	40	SVD
O	32	2	1	11.5	34.8	16	11.3	36.8	40	SVD
W	33	1	0	14.4	42.3	10	11.5	34.1	38	SVD
H	35	4	3	12.5	38.8	12	12.7	39.8	38	C/S
Unk	23	1	0	13.5	40.2	12	13.9	41.7	40	SVD
O	33	3	1	10.9	35	6	10.9	34.8	39	C/S
Unk	25	1	0	13.4	40.3	6	13.2	40	39	C/S
B	19	1	0	12.3	37.4	19	12.6	38.9	40	SVD
B	32	1	0	12	37	12	11.8	36.7	39	C/S
O	39	2	1	13.7	40.7	12	12.5	38.3	40	SVD
O	39	2	1	12.9	37.9	8	12.3	37.1	40	SVD
O	33	2	1	11.7	34.9	7	12.1	36.8	39	SVD
Unk	28	3	2	12.3	36.2	8	11.4	35.7	39	SVD
O	36	1	0	13.3	40.6	11	11.9	37.4	40	SVD
Unk	31	4	1	11.5	34.7	8	11.5	35.5	38	SVD
B	24	3	0	11.5	35.5	6	9.4	31.4	39	C/S
O	42	3	2	11.5	36.3	11	11.9	38	39	C/S
O	28	1	0	14.1	42.5	8	13	42.3	39	C/S
O	28	2	1	12.5	36.1	11	12.9	38.5	38	SVD
Unk	34	2	1	11.6	35.7	15	12	37.9	39	SVD
O	32	1	0	12.5	37	8	12.7	38.5	39	SVD
H	33	4	3	13.7	41.3	12	13.5	40.7	37	SVD
Unk	31	2	1	12.3	37.1	10	12.3	38.9	38	SVD
W	38	2	1	10.7	33	11	12.4	36.9	39	SVD
W	31	4	3	13.2	39.7	6	11.1	35.6	39	SVD
H	35	4	2	13.8	41.8	11	12.7	37.9	37	SVD
W	29	2	0	13.7	39.5	13	13.9	41.1	38	SVD
O	30	1	0	12.9	36.5	11	13.4	39	39	SVD
Unk	28	1	0	12.7	37.1	13	11.5	35.5	40	SVD
B	27	2	1	10.4	32.7	19	11.4	36.3	37	SVD
W	29	2	0	13.2	38.3	10	13.7	41.8	38	SVD
W	34	3	1	13.1	39.4	12	10.4	32.4	39	C/S
Unk	23	1	0	12	36.8	11	10.6	32.2	38	C/S
W	43	1	0	12.3	36.3	10	10.9	32.7	38	C/S
W	31	1	0	13.5	39	14	13.1	38.4	39	SVD
W	39	1	0	11.7	35.1	11	12.2	36	40	C/S
A	22	1	0	11.4	33.8	12	12.3	37.3	38	SVD
H	20	2	1	13.1	38	15	12.3	37.5	39	SVD
W	32	2	1	11.4	34.3	8	12	36.3	37	SVD
W	35	2	0	12.4	36.4	12	13.5	40.2	39	SVD
O	32	2	1	11.5	35.1	14	11.4	36.3	40	SVD
W	30	2	1	13.1	37.8	10	11.8	34.4	39	SVD
W	35	1	0	13.2	39.2	11	10.6	33.4	39	SVD
W	38	2	1	13.4	40.4	11	12.5	37.7	39	C/S
Unk	25	4	1	12	36.3	18	11.4	35.1	38	C/S
W	36	1	0	12.4	36	11	11.7	37.2	39	C/S
Unk	23	1	0	10.7	32.6	10	10.2	32.1	38	SVD
H	25	5	2	12.4	37	18	9.6	33.2	39	SVD
O	42	2	0	12.9	38.5	9	13.4	40.6	39	SVD
W	34	2	0	11.7	35.7	14	11.8	36.9	38	SVD
H	24	2	1	12.8	37.4	16	11.7	36.4	39	C/S
W	29	1	0	12.2	36.1	11	11.9	36.3	39	SVD
A	27	1	0	12.9	38.1	12	12	39.5	40	SVD
A	30	1	0	14.9	43.5	9	12.9	38.4	40	SVD
W	25	5	4	13	38.8	13	9.8	33.9	37	SVD
B	32	3	2	11.9	35.9	11	10.9	35.4	38	SVD
W	19	1	0	36.7	12.4	12	10	31.4	39	SVD
W	27	2	0	13.1	38.9	14	12.1	37.2	39	C/S
H	25	2	1	11.9	35.6	12	9.3	32.8	39	C/S
w	35	1	0	12.9	37.8	13	11.7	34.5	40	SVD
A	33	2	1	12.2	36.9	13	9	30.2	40	C/S
w	35	4	2	13	38.4	12	10.7	32.4	39	SVD
Unk	22	2	1	10.7	30.6	14	8.2	26.6	39	SVD
W	33	1	0	13	38.5	13	14	42.4	38	SVD
W	30	1	0	15.7	47	9	10.2	34.1	38	SVD
W	33	4	3	13.3	40.2	15	10.6	33.6	39	SVD
B	30	1	0	11.7	34.7	9	11.3	36.5	38	SVD
W	37	2	0	14.5	42.6	10	14.4	44.4	41	SVD
W	20	2	1	13.1	38	15	12.3	37.5	39	SVD
Unk	37	2	1	11.1	33.4	14	13.5	41.1	37	C/S
B	34	2	0	12.4	37.6	7	12.1	28.1	38	SVD
H	33	3	0	14	40.3	13	12.9	37.8	39	SVD
O	35	5	1	12.6	38.1	8	10.1	32.5	39	C/S
Unk	30	1	0	14.1	41.7	4	11.4	34.5	38	SVD
A	31	2	1	11.9	35.8	8	13.4	42.1	39	SVD
A	38	2	0	11.8	34.9	7	11.9	36.9	39	SVD
W	32	2	1	13.5	40	9	11.7	35.7	39	C/S
B	29	3	2	10.3	30.9	15	8	25.7	39	SVD
W	23	1	0	12	33.8	10	13.5	39.7	39	SVD
W	30	2	1	13.1	39.6	12	12.9	38.9	38	SVD
W	44	2	0	12.3	36.5	12	10.7	33	39	C/S
W	36	1	0	12.7	36.5	12	12.6	36.3	39	SVD
W	31	3	1	14.2	42.2	9	12.2	36.6	39	SVD
B	21	1	0	10.6	31.4	12	11.9	36.7	41	C/S
A	37	2	1	13.5	40	14	12.4	37.7	40	SVD
B	25	2	1	11.1	33.4	10	8.8	28.2	39	SVD
O	34	2	1	12.2	36.5	13	11.9	36.8	40	SVD
A	30	2	0	13.2	36.1	12	13.8	39.6	39	SVD
H	35	3	1	12.5	36.6	11	13.9	39.7	40	SVD
W	35	2	1	12.9	38.8	10	11.4	33.6	38	SVD
A	29	2	1	13.2	39.6	8	13.4	39.3	38	SVD
W	25	1	0	13.6	39.8	11	9.9	29.6	39	SVD
W	30	2	1	12.3	34.3	13	11.7	34.2	39	SVD
W	26	3	1	11.2	32.8	14	11.2	34.1	39	SVD
A	38	3	2	12.8	37.8	15	14.1	41.1	38	SVD
W	24	1	0	13.5	39.5	11	11.6	36.6	39	SVD
W	35	2	1	12.8	39.5	16	12.2	37.2	39	C/S
A	30	1	0	12.5	36.8	11	11.7	34.7	40	C/S
W	37	7	5	12.4	36.1	13	9	28.3	39	SVD
W	31	4	2	12.9	38	12	13.4	39.9	39	SVD
B	35	1	0	12.3	38.3	12	12.6	37.1	39	SVD
H	31	4	0	12.5	36.2	14	11.8	35.6	40	SVD
H	26	3	2	12.6	38.1	11	8.9	30.9	39	C/S
W	27	1	0	11.4	35.3	16	11.4	35.3	40	SVD
W	30	1	0	13.1	39.4	14	10.1	30	40	SVD
A	31	2	1	10.6	32.2	19	13	38.5	39	SVD
A	34	2	1	12.5	35.5	12	12.7	36.4	39	SVD
H	24	2	0	12.6	37.7	8	13.9	41.3	40	SVD
H	38	3	2	12.3	35.8	12	9.7	30.4	39	SVD
W	29	2	0	12.6	36.9	11	12.7	37	39	SVD
W	33	2	1	13.4	40.2	15	12.8	39.2	39	SVD
W	31	2	1	12.3	37.6	12	12.1	35.3	37	SVD
W	29	6	3	13.5	38.7	12	12.6	37.1	38	SVD
W	27	3	2	12	36.7	9	11.8	35.8	38	SVD
W	28	4	2	12.8	37.6	15	11.9	36.7	38	SVD
W	38	2	1	11.9	36	13	10.9	34.4	39	C/S
H	26	2	1	11.9	35.6	15	13.5	40.3	39	SVD
A	28	2	0	13.3	39.2	12	12.6	36.4	38	SVD
W	30	2	1	11.6	35.7	12	9.6	30.8	38	SVD
A	34	2	1	12.7	37.1	12	11.4	34.6	38	C/S
W	20	1	0	12.4	35.2	14	11.8	35.5	38	C/S
W	31	2	1	12.9	39.3	12	12.5	36.9	39	SVD
A	34	1	0	13.6	39.2	12	13	38.3	38	SVD
A	32	1	0	13.7	39.3	10	15.1	44.9	39	C/S
B	27	3	2	8.5	28.5	19	9.5	30.1	39	C/S
B	26	3	2	10.4	34	15	11.3	35.8	40	SVD
A	35	1	0	13.4	39.3	9	14.5	42.2	40	SVD
B	19	1	0	11.4	35.5	13	10.6	32.6	40	C/S
W	39	2	1	13.7	42.2	8	12.4	36.9	40	C/S
Unk	33	1	0	12.5	35.9	7	12.3	36.4	39	SVD
A	27	2	0	11.4	34.8	9	13	41.1	39	SVD
A	34	2	1	12.3	34.8	14	12.8	37.4	39	SVD
Unk	35	2	1	14.4	39.7	12	12.7	38.1	39	SVD
B	33	5	2	12.6	38.3	9	11.9	37.1	39	C/S
W	39	1	0	13.9	39.9	10	12.9	39.3	39	C/S
B	26	2	1	12.9	35.7	15	11.3	34.7	39	SVD
A	34	1	0	11.6	33.4	15	9.7	31.8	40	C/S
W	35	2	1	14.7	40.8	10	12.8	38.7	39	C/S
H	23	2	0	12.1	36.9	18	12.8	37.8	40	SVD
A	31	3	1	12.3	37	10	13.9	42.7	38	SVD
W	39	3	1	12.4	36	11	12.9	38.2	38	SVD
H	30	2	1	12	35.2	12	11.1	33	39	C/S
W	28	3	2	11.7	34	18	10.3	32.7	39	SVD
A	31	1	0	11.5	24.4	8	12.5	38.6	39	C/S
B	26	2	1	11.4	34	12	10.7	32.6	39	SVD
H	29	2	0	13.4	38.5	15	13.1	38.1	41	SVD
W	19	1	0	12	35.9	11	11.1	34.9	39	SVD
B	30	2	1	13.3	39.8	10	11	34.9	38	SVD
W	31	3	2	8.1	28.4	12	10.1	33.8	39	C/S
W	32	3	2	13.2	37.8	10	11.5	35.3	39	SVD
W	25	3	2	13	38.4	12	11.8	35.8	40	SVD
W	25	1	0	12	35.1	15	10.8	32.5	38	SVD
B	32	1	0	11.4	33.6	13	15.2	46.2	40	SVD
W	37	2	1	14.4	42.2	10	13.7	40.3	39	SVD
W	32	3	1	12.4	36.1	12	12	35	39	SVD
A		3	2	12.5	37.4	9	12.4	38.9	38	C/S
W	34	5	3	13	39.9	12	10.2	32.2	39	SVD
W	34	5	3	13	39.9	12	10.2	32.3	39	SVD
H	26	3	1	9.3	32.5	11	11.6	36.5	39	SVD
W	36	4	3	11.5	35	16	12.8	38.1	39	SVD
O	32	1	0	13	37.2	11	13.7	39.4	39	C/S
H	26	1	0	11.2	33.9	12	12.4	35.7	38	SVD
H	30	4	2	12.8	38.2	14	12	36.5	37	C/S
A	33	2	0	11.7	36	9	12.9	39.4	40	SVD
W	28	2	0	13.2	37.7	9	11.7	35.1	39	SVD
W	34	4	0	12	35.6	11	13.6	38.1	38	SVD
W	26	2	1	12.5	36.9	19	11.7	35.2	39	SVD
B	28	2	0	12.6	38.8	12	12.3	37.6	40	SVD
B	31	3	2	11.2	36	18	10.7	34.5	39	C/S
B	25	2	1	11.1	34.3	11	11.8	36.2	39	C/S
B	29	4	1	12.8	37.8	16	11.8	36.1	39	SVD
A	35	2	1	11.8	35.6	15	12.3	37.8	39	SVD
W	27	2	1	12.4	37.2	16	10.5	32.5	38	SVD
w	29	2	1	13.1	35.2	8	12.2	34	37	SVD
W	34	1	0	13.6	40.3	18	12.2	36.1	40	SVD
A	34	2	1	11.6	34.5	12	10.3	31.5	39	SVD
B	28	1	0	11.9	35.6	14	10.9	34.8	40	SVD
B	24	1	0	10.7	34.6	14	11.1	37.3	40	C/S
A	30	1	0	11.5	34.5	15	12	36	39	SVD
A	33	1	0	13.9	40.9	12	12.9	39	38	SVD
W	29	2	1	14	41.4	16	13.4	40.7	40	SVD
A	32	2	1	12.5	35.8	13	11.1	33.8	37	SVD
B	22	2	1	10.9	32.1	12	10.9	34	40	SVD
H	32	1	0	11.9	36.8	9	12.9	38.5	40	SVD
W	27	3	1	12.1	34.5	13	12.5	37.5	39	SVD
B	25	4	3	12.8	32.4	13	10.3	32.4	40	SVD
b	21	1	0	9.4	30.6	13	8	28	39	SVD
H	18	1	0	12.3	36.4	14	11.3	35.2	41	SVD
W	37	4	2	13	39.6	13	12	36.3	40	C/S
B	29	1	0	11.7	36.4	12	11.9	38	38	SVD
W	31	2	0	11.9	36.1	12	11	34.5	40	SVD
B	18	1	0	9.6	30.1	19	10.4	32.4	39	SVD
W	29	1	0	13.2	39.1	9	12.9	38.8	39	C/S
A	29	1	0	11.9	34.3	14	12.6	36.9	39	SVD
W	28	2	1	13.2	38.3	15	13.3	39.5	39	SVD
W	20	1	0	12.9	35.8	11	12.3	35	38	SVD
W	21	2	0	12.4	35.8	12	10.7	32.9	40	SVD
W	37	1	0	13.4	38.7	10	12.4	36.6	40	C/S
W	32	1	0	12.8	37.9	16	12.3	35.7	40	SVD
W				13	38.6	14	11.8	34.8	39	SVD
H	27	4	2	10	30.6	13	11.3	34.6	38	SVD
W	31	6	5	12.6	38.6	4	12.4	36	38	C/S
W	26	2	0	12.9	38.6	14	13.1	39.2	38	SVD
Unk	36	3	1	12.3	35.8	12	12.4	36.9	39	C/S
W	35	1	0	13.8	40.5	10	13.6	40.3	39	SVD
W	27	1	0	13.3	38.5	13	13.9	41.4	39	SVD
B	25	1	0	10.7	34	12	11.4	34.8	39	C/S
W	24	3	2	13.1	38	14	12.6	38	40	SVD
B	32	2	1	12.2	35.8	14	12.6	36.3	40	C/S
W	31	2	1	13.7	40.3	12	12.9	38.9	39	C/S
A	29	1	0	12.5	35.6	12	10.4	31.8	39	SVD
W	32	7	4	13	36.1	16	11.7	35.9	40	SVD
W	34	1	0	12.7	38.2	11	11.1	34.2	37	SVD
W	29	2	1	13.2	39.4	13	13.1	40.2	38	C/S
W	28	3	2	12.4	36.4	12	12.1	36.9	40	SVD
W	29	3	1	13	37.3	13	12.9	37.2	39	SVD
W	35	3	1	12.4	35.4	9	12	37.4	39	C/S
B	36	2	0	11.4	35.4	11	12.6	38.2	40	C/S
B	30	1	0	11.1	35.6	13	11.2	35.1	37	SVD
A	28	3	2	12.9	39.3	15	14.5	42.8	41	SVD
W	33	2	1	12.3	36.6	12	12.6	38.7	39	SVD
H	31	1	0	11.8	33.6	12	10.8	31.8	40	SVD
W	32	2	1	13.1	37.8	11	12.1	36.3	39	C/S
W	29	1	0	13.3	38.9	14	13	37.2	40	SVD
W	27	1	0	13.1	38.4	10	10.4	32	40	SVD
W	30	1	0	13.3	38.9	11	13.1	39	39	SVD
A	34	2	1	13.2	39.4	8	13	38.9	37	SVD
W	38	4	1	13.6	40.9	16	12.1	34.8	39	SVD
B	18	1	0	11	33.2	13	10.8	31.9	40	SVD
B	29	4	1	10.9	30.8	12	11.2	33.3	40	C/S
B	26	1	0	12.7	37.8	13	12.3	37	40	C/S
H	26	1	0	13.1	37.7	12	13.9	39.7	38	SVD
W	29	2	1	13.2	40.7	11	10.5	33.4	39	SVD
B	31	2	1	14.3	40.4	12	9.8	30.9	38	C/S
W	27	2	0	12.2	38.2	9	11.9	36.9	38	SVD
A	34	2	1	11.4	33.5	8	12.8	36.9	38	C/S
W	26	4	2	12	36	7	11.2	32	39	C/S
W	40	3	2	12.6	36.5	11	13.5	40.4	37	C/S
B	18	2	1	9.8	30.3	17	8.8	28.7	39	SVD
W	26	1	0	14.6	41.4	15	14.1	40.2	40	C/S
W	26	2	1	13	38	16	14.6	43.3	38	SVD
A	31	1	0	11.4	34.4	19	14.1	41.1	38	SVD
B	26	3	1	12.9	37.8	15	10.6	33.3	39	C/S
H	28	2	1	12.5	37.9	7	11.3	34.4	37	C/S
A	32	2	1	13.2	40.2	14	13.2	39.9	37	SVD
W	33	2	1	13.1	28.5	14	11	34.2	39	SVD
B	36	10	5	11.7	34.4	12	10.6	33.1	39	C/S
A	35	1	0	12.6	37.4	13	11.9	34.6	40	SVD
A	30	1	0	12.7	34.6	10	13.2	38.2	39	SVD
W	20	1	0	13.6	38.8	10	12.2	35.5	38	C/S
W	34	1	0	14.2	41.8	15	13.4	38.4	39	SVD
A	30	1	0	12.5	38.1	11	12.6	37.2	39	C/S
A	27	1	0	11.6	36.6	9	12.6	38.8	39	SVD
W	43	1	0	13.3	40.6	3	12.6	37.9	38	C/S
A	32	1	0	12.4	37.3	10	11.6	35.6	39	SVD
A	27	1	0	14.3	44	16	13.1	39.3	39	C/S
W	28	2	1	13.2	38.7	12	12.2	36.3	39	C/S
W	30	1	0	12	35.6	16	12.6	38.7	41	C/S
B	27	1	0	13	38.6	9	11.5	34.2	40	C/S
W	28	1	0	13.8	41.3	6	12.4	38.6	39	SVD
W	31	2	1	13	40	11	12.4	37	39	C/S
B	26	1	0	11.4	35	17	11	33.7	37	SVD
W	40	9	5	11.3	33.1	8	11.4	33.8	41	SVD
B	36	2	0	13	39.2	15	11.6	36.2	39	C/S
W	37	1	0	11.5	34.6	12	9.9	31.4	40	SVD
A	31	4	0	11.8	36.3	9	11.8	37.7	39	SVD
W	30	2	1	11.8	33.9	12	13.1	38.9	39	SVD
A	30	1	0	11.1	32.4	15	14	39.3	38	SVD
A	26	1	0	11.1	34.5	19	13.5	41	39	SVD
B	29	2	1	11.7	36.2	15	10.8	33.7	40	SVD
W	37	3	1	12.7	36.1	11	12.7	36.4	39	SVD
b	21	1	0	12.3	35	16	11.3	34.2	39	SVD
B	21	2	1	11.4	35.9	17	8.1	26.7	39	SVD
A	35	2	1	12.8	37.7	13	12.7	37.8	40	SVD
A	24	1	0	12.1	39	11	13.9	42.8	39	SVD
B	36	3	1	12.9	36.8	11	11.7	34.2	39	C/S
W	34	5	3	12.3	37	17	10.3	32	39	C/S
W	37	2	1	13.4	39.8	12	13.1	38.5	39	SVD
W	25	1	0	14.1	41	11	13.3	37.9	39	SVD
W	33	3	1	14	41.5	7	12.1	37	37	SVD
B	23	2	1	12.7	38.1	12	9.1	29.7	37	C/S
O	32	1	0	13.4	38.8	15	11.6	34.7	38	C/S
A	29	1	0	12.6	38.3	12	11.3	33.8	40	C/S
W	30	1	0	13.4	40.7	12	13	36.8	40	SVD
B	25	4	2	11.4	32.9	19	12.8	36.4	39	C/S
A	36	3	2	13	39.6	11	11.7	35.8	38	SVD
B	25	2	1	14.7	41.9	15	13.7	39.9	37	SVD
A	28	1	0	11.4	33.7	10	12.4	37.5	39	C/S
B	31	2	1	13	37.4	17	12.7	37.3	39	C/S
W	25	1	0	13.6	39.7	6	12.8	37.1	39	SVD
W	35	2	1	12.1	34.4	12	10.6	33.8	39	SVD
W	30	1	0	13.7	39.9	10	12.9	38.5	38	SVD
A	32	2	1	13.2	39.1	12	13.3	41.1	38	C/S
W	31	2	0	13.5	40.6	12	12.1	35.9	38	C/S
A	39	4	2	10.6	31.1	16	10.6	31.7	38	SVD
W	24	1	0	15.1	43.9	12	12.8	38.7	40	SVD
W	23	1	0	12.2	39.5	12	10.4	8.2	38	SVD
B	20	2	0	12.8	38.8	12	12.3	37.4	39	C/S
W	34	2	1	12.5	36.5	12	11.4	33.3	40	SVD
W	39	2	0	12.4	36.9	11	10.1	31.3	38	C/S
W	33	2	1	13.2	37.6	10	11.7	35.1	39	SVD
B	19	1	0	12.2	36.2	12	11.7	35.8	39	SVD
W	34	3	1	12.4	36.5	16	11.9	36.6	40	SVD
A	30	1	0	12.7	37.6	16	12.7	39.2	37	SVD
W	34	3	2	11.8	34.8	14	12	35.2	39	C/S
B	24	2	1	12.3	37.2	11	11.4	33.6	38	SVD
W	30	5	3	14.7	42.4	12	12.7	36.8	39	SVD
W	32	2	1	13.6	41.8	12	13.4	41.6	39	SVD
A	28	1	0	10.2	30.6	9	10.8	32.6	40	C/S
W	28	3	1	14.1	44	6	11.2	36.3	39	C/S
B	31	2	1	11.9	36.1	16	12.2	37.5	40	SVD
W	34	3	2	13.6	40.3	12	13.3	40.6	39	SVD
A	35	2	0	11.9	35	11	10.9	34.2	39	SVD
W	28	2	1	12.8	37.9	12	12	36	38	C/S
W	32	1	0	13.4	39	16	13.3	38.8	38	C/S
W	35	3	2	14	41.3	12	12.5	36.7	39	C/S
W	24	1	0	10.8	31.8	19	12.1	34.9	41	SVD
W	36	5	3	11.9	35.8	12	9.9	30.4	39	SVD
W	31	5	2	12	26.4	8	9.6	31.5	39	SVD
A	26	4	1	13.2	38.6	11	13.4	39.3	39	SVD
A	33	2	1	12	35.1	16	11.4	33.6	40	SVD
O	33	4	1	13.6	40.4	12	11.2	34.7	39	SVD
W	35	3	2	12.1	38.8	12	11.9	37.6	39	c/s
W	37	1	0	13.3	39.4	11	11.9	35.2	40	C/S
B	27	1	0	12.1	35.7	11	11.1	32.8	40	SVD
B	23	3	1	10.9	34.7	19	10.1	33.2	40	SVD
W	41	4	1	13.7	40.6	13	14	39.4	40	SVD
H	25	2	1	12.8333	38.5	8w5d	11.6667	35	40w1d	SVD
H	27	4	3	12.7667	38.3	10w4d	10.6	31.8	39w0d	SVD
H	33	5	3	11.7333	35.2	8w5d	12.5	37.5	40w0d	SVD
H	29	2	1	13.1333	39.4	6w3d	12.6667	38	40w3d	SVD
H	36	2	1	12.8333	38.5	19w5d	12.4333	37.3	42w0d	SVD
H	36	2	1	12	36	14w6d	12.3667	37.1	37w6d	SVD
H	34	4	2	13.1667	39.5	6w6d	12.8333	38.5	38w2d	SVD
H	37	7	5	13.2667	39.8	9w0d	12.6667	38	37w4d	SVD
H	27	1	0	13.8333	41.5	8w2d	12.3667	37.1	38w3d	SVD
H	24	1	0	12.1	36.3	8w4d	13.1333	39.4	37w6d	SVD
H	15	1	0	12.2	36.6	7w6d	12.3333	37	40w1d	C/S
B	38	2	0	12.4	37.2	8w3d	11.9	35.7	38w4d	SVD
H	20	1	0	12.2667	36.8	19w5d	12	36	39w6d	SVD
B	23	1	0	11.8	35.4	7w0d	11.1	33.3	40w2d	SVD
H	22	5	0	7.7	23.1	9w4d	12.2	36.6	39w1d	SVD
B	15	1	0	11.7	35.1	11w3d	13	39	39w0d	SVD
H	38	5	4	13.4667	40.4	9w1d	13.6	40.8	39w0d	SVD
H	35	3	2	12.4	37.2	8w4d	12.3333	37	39w1d	C/S
H	32	4	3	11.6667	35	14w0d	10.9	32.7	38w5d	SVD
H	33	3	1	12.3	36.9	6w3d	13	39	39w1d	SVD
H	32	5	3	13.6	40.8	6w1d	11	33	39w6d	SVD
H	27	2	1	13.3333	40	9w4d	11.6333	34.9	40w2d	C/S
H	30	2	1	11.4667	34.4	7w1d	10.6667	32	38w6d	SVD
H	19	2	0	11.8667	35.6	7w5d	11.6667	35	41w0d	SVD
A	25	1	0	12.9333	38.8	9w6d	11.6667	35	40w0d	SVD
H	26	2	0	11.1333	33.4	8w0d	12.5333	37.6	39w3d	SVD
W	32	2	1	11.1667	33.5	17w1d	11	33	39w1d	C/S
W	21	3	2	12.3333	37	9w4d	12.3333	37	41w2d	SVD
H	34	3	2	12.4333	37.3	7w0d	11.8667	35.6	39w4d	SVD
B	28	2	0	11.4333	34.3	11w1d	11.6667	35	40w0d	C/S
H	27	3	2	12.3667	37.1	9w3d	11.7667	35.3	38w0d	C/S
H	28	4	3	12.3333	37	9w2d	11.6667	35	39w2d	SVD
H	23	3	2	13.3	39.9	5w1d	12.9333	38.8	39w0d	SVD
H	24	2	1	13.6333	40.9	9w0d	12.1	36.3	40w3d	SVD
H	22	2	1	13.4333	40.3	16w1d	11.6333	34.9	42w0d	SVD
H	39	3	2	12.4667	37.4	13w6d	11.8333	35.5	39w3d	SVD
H	25	6	5	11.7333	35.2	8w2d	12.3333	37	39w1d	SVD
B	33	2	0	12.2333	36.7	10w5d	12.9667	38.9	40w4d	SVD
H	27	3	1	12.3667	37.1	10w6d	9.13333	27.4	37w3d	SVD
H	26	3	2	12.2333	36.7	7w4d	10.7	32.1	38w4d	C/S
H	32	2	0	12.5333	37.6	12w6d	12.6667	38	37w6d	SVD
H	26	3	2	12.0333	36.1	18w1d	11.6667	35	39w2d	SVD
H	18	1	0	11.8667	35.6	11w4d	10.5	31.5	40w2d	C/S
H	38	6	4	11.3	33.9	13w6d	10.6667	32	38w2d	sVD
H	22	2	1	12.2333	36.7	15w2d	10.7667	32.3	42w0d	SVD
H	36	3	2	12.5667	37.7	7w3d	12.8333	38.5	38w3d	SVD
H	24	3	1	12.4667	37.4	11w3d	11.1333	33.4	38w4d	C/S
H	30	4	1	11.9	35.7	13w0d	11.0667	33.2	39w2d	SVD
H	39	3	2	9.6	28.8	7w5d	10.6667	32	40w6d	C/S
B	21	2	1	10.2333	30.7	18w6d	9.26667	27.8	38w4d	SVD
H	25	2	1	11.1667	33.5	8w2d	10.7	32.1	37w4d	SVD
H	25	2	1	12.4667	37.4	6w2d	11.3333	34	39w1d	SVD
H	25	2	1	12.5333	37.6	9w2d	13.0667	39.2	39w6d	SVD
H	22	2	1	11.6	34.8	7w4d	12.6667	38	40w3d	C/S
H	39	4	2	11	33	10w3d	10.2333	30.7	39w2d	C/S
H	20	2	0	12.2333	36.7	19w0d	12.6667	38	38w4d	SVD
H	17	1	0	10.2667	30.8	18w0d	9.6	28.8	41w0d	SVD
H	34	3	2	13.5667	40.7	6w1d	12.1	36.3	38w0d	C/S
H	23	2	0	12.4667	37.4	9w2d	13	39	39w6d	SVD
H	25	3	1	12.2333	36.7	6w5d	11.5667	34.7	38w5d	SVD
B	31	3	2	11.4667	34.4	11w6d	10.1	30.3	38w2d	C/S
H	18	1	0	13.3667	40.1	6w1d	11.6333	34.9	40w1d	C/S
H	27	3	2	13	39	6w5d	14.2	42.6	39w6d	SVD
H	35	8	4	12.4333	37.3	12w3d	12.1	36.3	39w4d	C/S
H	29	6	4	10.6	31.8	14w5d	10.6667	32	38w3d	SVD
H	28	3	1	12.6	37.8	8w1d	12.3	36.9	40w2d	SVD
H	21	3	0	12.5	37.5	15w3d	13.2333	39.7	39w1d	SVD
H	35	4	3	12.1333	36.4	8w4d	12.7	38.1	41w5d	SVD
H	25	3	2	11.7333	35.2	11w6d	12.5	37.5	37w5d	SVD
H	26	2	1	11.0667	33.2	14w4d	12.7	38.1	40w3d	SVD
H	25	2	1	12.4667	37.4	6w1d	11.3333	34	39w1d	SVD
A	27	1	0	13.9333	41.8	8w4d	13.2667	39.8	41w4d	SVD
H	19	1	0	11	33	13w3d	12.2667	36.8	42w0d	SVD
H	28	2	1	12.0333	36.1	9w5d	11.7333	35.2	38w4d	SVD
H	19	1	0	12.1667	36.5	11w2d	11.3	33.9	38w6d	SVD
H	16	1	0	11.5333	34.6	18w4d	13	39	40w2d	C/S
H	35	4	3	13.0333	39.1	8w1d	10.4	31.2	39w0d	C/S
H	35	5	4	13.2	39.6	19w6d	11	33	40w5d	SVD
H	27	5	4	9.7	29.1	17w3d	12.0667	36.2	38w6d	SVD
H	25	2	1	12.6333	37.9	11w0d	11	33	38w6d	C/S
H	29	4	3	13.2333	39.7	12w5d	13.4333	40.3	39w0d	C/S
H	24	2	1	12.0333	36.1	8w5d	11.9667	35.9	40w5d	SVD
H	23	2	1	11.8333	35.5	11w4d	11.2667	33.8	38w6d	C/S
H	32	2	1	12.3667	37.1	11w5d	13.2667	39.8	39w5d	SVD
H	15	1	0	12.5333	37.6	9w6d	12.3333	37	41w6d	SVD
B	16	1	0	11.9333	35.8	14w6d	12.6667	38	39w6d	SVD
H	32	3	1	13.1333	39.4	12w0d	12.1667	36.5	38w5d	SVD
H	29	4	1	11.3333	34	8w0d	11	33	38w6d	SVD
H	25	1	0	12.5667	37.7	8w4d	13	39	39w3d	SVD
H	27	3	2	12.4333	37.3	18w5d	12.0667	36.2	37w1d	C/S
W	25	2	1	12.0667	36.2	7w2d	11.9333	35.8	38w0d	C/S
H	21	2	1	12.7333	38.2	9w5d	12.3667	37.1	39w6d	SVD
B	18	1	0	10.6	31.8	18w3d	11.6667	35	38w4d	SVD
H	21	2	1	13.4667	40.4	11w2d	13.6667	41	41w6d	SVD
H	18	2	0	11.7667	35.3	5w3d	11.3	33.9	40w5d	C/S
H	25	2	1	11.7667	35.3	8w5d	12.6667	38	39w2d	SVD
H	24	1	0	12.6333	37.9	9w1d	11.9333	35.8	41w3d	SVD
H	31	1	0	12.2667	36.8	8w0d	12.9333	38.8	41w1d	SVD
H	22	1	0	12.1	36.3	8w0d	11.9667	35.9	40w0d	SVD
H	28	2	1	11.9333	35.8	10w6d	12.6667	38	40w2d	SVD
H	21	3	1	12.6667	38	15w5d	10.7667	32.3	41w2d	SVD
B	26	3	1	13.3667	40.1	13w6d	13.0333	39.1	37w2d	SVD
B	27	4	3	11	33	5w6d	13	39	39w3d	SVD
H	34	8	6	10.6333	31.9	19w5d	12.5	37.5	38w1d	SVD
H	37	4	1	12.2333	36.7	9w3d	11	33	39w1d	C/S
H	21	1	0	11.8667	35.6	17w6d	13	39	42w1d	C/S
H	33	3	2	11.2667	33.8	7w4d	11.3333	34	39w0d	C/S
H	28	3	2	11.4333	34.3	17w3d	12.8	38.4	39w5d	SVD
A	33	3	2	12.5667	37.7	8w3d	12.3333	37	39w5d	SVD
H	31	2	1	11.4333	34.3	7w0d	12.7667	38.3	40w2d	SVD
H	31	3	2	11.8333	35.5	15w0d	12.6667	38	39w2d	SVD
H	17	1	0	10.0667	30.2	19w3d	11.7	35.1	40w3d	SVD
H	29	1	0	12.9	38.7	13w3d	13.1667	39.5	38w0d	SVD
H	25	1	0	12.3333	37	7w0d	12	36	39w2d	C/S
H	22	1	0	13.6667	41	6w3d	12.4333	37.3	37w5d	SVD
H	27	2	1	13.1	39.3	6w2d	12	36	38w3d	C/S
?A	39	1	0	11.9333	35.8	9w3d	12.1333	36.4	40w0d	SVD
H	33	1	0	10.5	31.5	10w1d	11	33	39w2d	C/S
H	22	3	2	11.4	34.2	10w5d	11.3333	34	38w3d	C/S
B	16	2	0	11.8	35.4	17w5d	12.4333	37.3	38w5d	SVD
H	36	4	3	11.6667	35	14w2d	11.5	34.5	39w6d	SVD
H	29	4	3	11.4	34.2	13w0d	11.3	33.9	40w3d	SVD
H	34	4	3	12.5333	37.6	7w2d	11.4667	34.4	38w6d	SVD
H	25	3	2	12.8	38.4	5w5d	11.4667	34.4	40w3d	SVD
H	26	1	0	12.4667	37.4	9w3d	13	39	42w0d	C/S
H	17	1	0	10.6	31.8	16w5d	10.8333	32.5	40w0d	C/S
H	20	2	0	12.1	36.3	12w4d	10	30	40w2d	SVD
H	30	2	0	12.6	37.8	7w4d	12.5333	37.6	40w2d	C/S
H	25	1	0	11.9333	35.8	8w3d	12.5333	37.6	41w0d	SVD
H	27	1	0	14.3	42.9	6w6d	13.0333	39.1	40w2d	SVD
H	17	1	0	12.8333	38.5	8w4d	12	36	40w0d	SVD
H	24	1	0	13.3	39.9	8w1d	13	39	40w3d	SVD
B	22	3	0	11.8	35.4	7w3d	12.8333	38.5	40w0d	SVD
H	33	3	2	12.9667	38.9	7w4d	12.2	36.6	38w4d	C/S
H	27	3	1	12.3333	37	10w6d	12.1667	36.5	38w4d	SVD
H	32	6	4	11.3667	34.1	7w5d	12.7333	38.2	38w1d	C/S
H	25	5	4	10.8	32.4	13w0d	10.3333	31	38w4d	C/S
H	25	3	2	10.6	31.8	12w0d	11.9	35.7	41w0d	SVD
H	32	2	1	12.1667	36.5	8w5d	12.1	36.3	38w3d	C/S
A	22	1	0	12.1	36.3	7w3d	12.3667	37.1	40w1d	SVD
H	29	1	0	13.4	40.2	8w2d	13.8333	41.5	40w1d	SVD
H	20	1	0	12.6	37.8	5w0d	12.3333	37	38w1d	SVD
H	20	1	0	10.9667	32.9	17w5d	11	33	41w5d	SVD
H	21	1	0	12.3667	37.1	18w0d	13.1	39.3	38w1d	SVD
H	27	5	2	12.7667	38.3	12w3d	12	36	39w1d	C/S
H	30	6	4	11.5333	34.6	9w5d	12.6667	38	41w2d	SVD
H	15	1	0	11.9333	35.8	18w6d	11.0667	33.2	37w0d	SVD
H	30	4	3	12.8	38.4	9w2d	12.1333	36.4	40w1d	SVD
H	31	2	1	12.5667	37.7	11w1d	10	30	40w1d	SVD
H	35	4	2	11.8	35.4	10w3d	10.8	32.4	38w2d	C/S
H	23	3	2	12.7	38.1	10w2d	13.2667	39.8	39w4d	SVD
H	24	2	1	11.5333	34.6	14w1d	11.6	34.8	40w2d	SVD
H	31	2	1	12.6333	37.9	10w5d	13.0667	39.2	39w3d	SVD
H	26	2	1	12.6667	38	9w1d	12.4	37.2	39w4d	C/S
H	24	2	1	12.6333	37.9	9w4d	8	24	37w1d	SVD
H	20	2	1	13.5333	40.6	9w5d	12.1667	36.5	39w3d	SVD
H	26	2	1	12.9333	38.8	8w3d	12.3333	37	41w1d	C/S
H	25	3	2	12	36	12w0d	12.4667	37.4	38w2d	SVD
B	27	1	0	9.7	29.1	7w4d	11.7	35.1	41w1d	SVD
B	23	3	2	12.3333	37	9w1d	11.5333	34.6	39w3d	SVD
H	33	4	3	13.0333	39.1	15w1d	10.8333	32.5	38w3d	SVD
H	33	4	2	12.9	38.7	8w2d	12.7667	38.3	38w5d	C/S
H	24	3	2	11.2333	33.7	16w2d	12	36	37w0d	C/S
B	22	4	2	12.1333	36.4	11w5d	12	36	42w0d	SVD
H	32	5	3	12.8333	38.5	9w1d	12.5	37.5	38w3d	SVD
H	34	5	2	13.2	39.6	11w1d	12	36	38w6d	C/S
H	33	3	1	13.0333	39.1	8w0d	11.0667	33.2	40w1d	SVD
H	29	1	0	13.3667	40.1	9w2d	14.0333	42.1	38w2d	SVD
H	29	2	1	12.9333	38.8	9w1d	10.3	30.9	40w6d	SVD
H	26	1	0	12.9667	38.9	9w1d	12.3667	37.1	40w0d	SVD
H	31	3	2	13.3667	40.1	13w3d	11.0333	33.1	40w1d	SVD
H	17	1	0	10.6667	32	16w5d	8.86667	26.6	39w5d	C/S
H	27	1	0	10.5667	31.7	17w1d	10.1667	30.5	38w1d	SVD
B	25	4	1	11.8333	35.5	10w5d	8.7	26.1	39w0d	C/S
H	22	3	0	14.4	43.2	7w5d	13.1667	39.5	37w6d	SVD
H	26	3	1	13.0667	39.2	7w6d	14.1	42.3	38w5d	C/S
H	31	3	2	12.9	38.7	12w0d	13.1333	39.4	40w2d	SVD
H	23	2	1	12.6667	38	7w1d	13.4	40.2	39w3d	C/S
B	34	2	1	11.7	35.1	7w2d	8.8	26.4	38w1d	SVD
H	23	2	1	11.4	34.2	7w5d	12.5333	37.6	41w1d	SVD
H	30	3	2	11.7	35.1	8w4d	11.4667	34.4	40w5d	SVD
H	22	1	0	12.9667	38.9	5w1d	11.9333	35.8	37w2d	SVD
H	22	1	0	12	36	8w2d	11.6333	34.9	40w3d	SVD
H	19	1	0	12.0333	36.1	8w2d	11.7	35.1	40w4d	SVD
H	18	1	0	12.8667	38.6	6w1d	11	33	38w0d	SVD
H	28	2	1	11.4	34.2	9w3d	10.7	32.1	39w3d	C/S
H	27	1	0	11.5667	34.7	12w3d	12.8333	38.5	40w2d	SVD
H	21	1	0	12.5667	37.7	18w2d	13.2333	39.7	40w2d	SVD
H	27	5	2	11.1333	33.4	11w2d	13.3	39.9	41w4d	SVD
H	37	5	4	13.4	40.2	10w2d	12.0333	36.1	40w4d	SVD
H	32	4	3	13.6	40.8	11w1d	11.3333	34	39w1d	SVD
H	29	5	3	13.2	39.6	8w5d	11.5333	34.6	42w0d	SVD
H	31	4	3	13.0333	39.1	7w2d	12.1333	36.4	40w5d	C/S
H	26	4	2	12.8333	38.5	7w0d	10.3333	31	39w0d	C/S
H	28	3	2	12.4	37.2	10w0d	11.4333	34.3	39w2d	SVD
H	25	2	1	14.3667	43.1	7w2d	11.8667	35.6	40w3d	SVD
H	27	2	1	13.1667	39.5	9w6d	12.5667	37.7	40w0d	SVD
H	30	2	1	11.9333	35.8	12w0d	13	39	38w1d	SVD
H	17	2	0	12.9	38.7	8w6d	13.0667	39.2	40w1d	SVD
H	22	2	0	13.5	40.5	6w0d	13.0333	39.1	42w1d	SVD
H	18	2	0	12.8667	38.6	9w4d	12.9	38.7	41w6d	SVD
H	29	2	1	12.1667	36.5	7w5d	13.4667	40.4	39w1d	C/S
H	24	1	0	11.2	33.6	12w0d	12.3	36.9	40w2d	SVD
H	19	1	0	13	39	11w5d	12.8667	38.6	39w1d	SVD
H	21	3	1	12.4667	37.4	10w4d	13	39	39w6d	SVD
H	32	3	2	13.0667	39.2	7w6d	10.8333	32.5	42w0d	SVD
H	18	1	0	12.5667	37.7	8w0d	10	30	38w2d	SVD
B	20	2	1	10.0333	30.1	18w0d	11.6	34.8	38w3d	SVD
H	25	2	1	13.4333	40.3	9w0d	11	33	39w4d	SVD
H	29	2	0	12.9333	38.8	5w6d	12.9333	38.8	38w1d	SVD
H	27	2	1	11.9333	35.8	8w6d	11	33	39w0d	SVD
H	27	7	4	12.3667	37.1	8w1d	12.1667	36.5	37w3d	SVD
H	19	1	0	10.6333	31.9	5w0d	11.9	35.7	29w3d	SVD
H	27	2	1	11.8667	35.6	6w5d	12.4667	37.4	38w0d	SVD
H	22	1	0	12.8333	38.5	11w1d	12.7	38.1	38w4d	SVD
H	20	1	0	11.7333	35.2	17w1d	13	39	40w4d	SVD
H	31	7	4	12.9	38.7	7w4d	12	36	40w3d	SVD
H	34	5	3	12.4	37.2	12w5d	13	39	39w3d	C/S
H	17	1	0	12.9667	38.9	5w5d	12.3333	37	39w3d	SVD
H	29	3	1	12.9	38.7	6w6d	12.3333	37	38w5d	SVD
H	38	2	1	11.9333	35.8	10w4d	12.3333	37	42w0d	SVD
H	39	4	3	12.6667	38	7w4d	11.8	35.4	40w1d	SVD
B	19	1	0	10.8	32.4	19w0d	11.3333	34	40w6d	SVD
H	21	1	0	12.8	38.4	10w0d	12.1	36.3	39w4d	SVD
H	17	1	0	12.1667	36.5	10w5d	10.6667	32	39w2d	SVD
A	26	1	0	9.83333	29.5	13w1d	13.1	39.3	39w4d	SVD
H	38	2	1	13.3667	40.1	9w1d	12.1667	36.5	41w1d	SVD
H	20	2	1	13.3333	40	10w0d	14.4667	43.4	39w6d	SVD
B	23	5	2	11.3	33.9	15w4d	12.3333	37	38w3d	SVD
H	36	6	5	13.0333	39.1	8w2d	13.3333	40	40w4d	C/S
H	18	2	1	13.1333	39.4	7w6d	11.2667	33.8	39w3d	C/S
H	30	5	4	12.1	36.3	14w1d	11.4333	34.3	37w0d	SVD
H	32	5	3	12.1667	36.5	14w0d	12.3333	37	38w6d	C/S
H	38	3	2	11.7667	35.3	15w0d	12.9333	38.8	38w6d	C/S
H	27	2	1	12.0667	36.2	7w0d	12.4333	37.3	39w0d	C/S
H	30	2	1	11.7	35.1	18w2d	11	33	41w5d	SVD
H	28	4	1	12.2	36.6	15w6d	11.6667	35	38w4d	C/S
H	20	2	1	13.1333	39.4	7w5d	12.8667	38.6	39w4d	SVD
H	28	2	1	10.0333	30.1	7w4d	14.8	44.4	42w0d	SVD
H	31	3	2	12.9333	38.8	10w4d	13.9	41.7	40w0d	SVD
H	20	3	2	13.0333	39.1	6w3d	11.4	34.2	39w1d	C/S
H	30	2	1	12.5333	37.6	7w4d	11.4333	34.3	39w2d	C/S
A	30	5	1	14.5	43.5	7w5d	13.5333	40.6	38w6d	C/S
B	22	1	0	12.3333	37	9w3d	12.5	37.5	40w6d	SVD
H	26	3	2	13.0333	39.1	8w5d	12.1333	36.4	38w2d	C/S
H	27	2	1	10.4	31.2	7w6d	12	36	38w4d	C/S
B	28	1	0	12.8	38.4	14w2d	10.3333	31	40w5d	SVD
H	20	1	0	10.1	30.3	15w4d	11.8	35.4	37w3d	SVD
B	29	4	1	12.2	36.6	7w0d	10.6667	32	39w5d	SVD
H	20	2	1	11.9	35.7	8w6d	11.3667	34.1	38w4d	SVD
H	33	3	2	13.1	39.3	6w4d	13.1	39.3	38w1d	SVD
H	39	3	2	11.9	35.7	12w6d	13.0667	39.2	39w0d	SVD
H	24	4	2	11.8333	35.5	19w3d	10.9	32.7	39w1d	SVD
H	30	2	1	11.8	35.4	13w4d	12.8	38.4	38w0d	SVD
H	36	3	2	12.0667	36.2	15w6d	13.0667	39.2	37w0d	SVD
H	31	3	2	11.4333	34.3	14w5d	11.4333	34.3	37w6d	C/S
H	24	2	0	13.0333	39.1	7w3d	12.5333	37.6	41w0d	SVD
H	29	2	1	12.2	36.6	8w2d	12.3333	37	41w5d	SVD
H	29	5	3	11.8667	35.6	7w0d	11.2333	33.7	41w5d	SVD
B	30	2	1	11.4667	34.4	15w3d	12.8333	38.5	40w6d	SVD
H	19	2	1	13.1667	39.5	3w5d	11.1667	33.5	39w1d	C/S
H	37	3	1	12.6	37.8	9w2d	13.2333	39.7	42w0d	SVD
H	40	3	2	11.6667	35	10w0d	12.9667	38.9	40w1d	SVD
H	27	2	0	13	39	11w2d	12.4667	37.4	41w0d	SVD
H	28	4	3	12.8333	38.5	7w3d	12.0333	36.1	38w0d	SVD
H	32	2	1	11.8333	35.5	8w6d	9.06667	27.2	41w0d	SVD
H	31	4	1	12.3333	37	7w3d	11.8	35.4	38w1d	C/S
H	34	3	2	9.93333	29.8	10w1d	11.1667	33.5	42w3d	SVD
H	37	3	1	12.6	37.8	8w0d	13.2333	39.7	42w1d	SVD
H	18	2	1	11.5667	34.7	10w1d	11.1667	33.5	39w0d	SVD
H	21	2	1	11.5667	34.7	9w3d	11.9333	35.8	39w3d	CS
H	24	2	1	12.8333	38.5	6w6d	13.8667	41.6	39w3d	SVD
H	32	4	3	13.5333	40.6	5w4d	12.9	38.7	40w5d	SVD
H	26	2	0	13.8	41.4	6w5d	13.4	40.2	41w0d	SVD
H	21	1	0	14.4667	43.4	7w4d	12.8333	38.5	40w4d	SVD
H	21	1	0	12.6333	37.9	14w0d	12.6333	37.9	39w3d	SVD
B	26	3	2	11.8	35.4	11w4d	9.43333	28.3	40w6d	CS
H	19	1	0	12.2	36.6	14w3d	12.2667	36.8	37w2d	SVD
B	30	7	6	11.1667	33.5	17w3d	9.23333	27.7	40w5d	SVD
H	29	5	3	12.8	38.4	9w3d	11.5667	34.7	39w0d	CS
H	25	5	3	13.2333	39.7	7w3d	12.4667	37.4	39w6d	SVD
H	15	1	0	12.1333	36.4	18w3d	14.1333	42.4	39w6d	SVD
H	35	4	2	13.6	40.8	10w5d	13.1667	39.5	39w6d	SVD
H	28	3	2	11.9667	35.9	14w2d	10.6	31.8	39w6d	CS
H	35	4	3	12.5	37.5	11w2d	10.8333	32.5	39w4d	CS
H	32	2	1	13.1333	39.4	11w3d	11.8	35.4	38w4d	SVD
H	26	2	1	11.7	35.1	10w3d	11.0667	33.2	40w0d	SVD
H	31	3	1	12.9667	38.9	14w2d	12.4667	37.4	40w5d	SVD
W	32	3	0	12.5333	37.6	7w1d	12.5333	37.6	39w3d	CS
B	31	3	2	11.7667	35.3	8w0d	12.0333	36.1	39w0d	CS
H	24	3	2	11	33	7w0d	9.1	27.3	40w0d	SVD
H	28	3	1	12.5333	37.6	4w2d	11.2	33.6	39w0d	CS
W	25	1	0	12.4333	37.3	17w6d	12.9667	38.9	41w1d	SVD
H	24	2	1	11.9	35.7	18w5d	11.2	33.6	40w0d	CS
H	19	1	0	11.5	34.5	8w2d	11.6667	35	40w5d	CS
H	30	3	1	11.6	34.8	9w5d	10.4667	31.4	41w0d	SVD
H	33	5	2	12.5667	37.7	18w3d	13.2	39.6	41w0d	SVD
H	36	6	4	12.8667	38.6	19w2d	13.5667	40.7	39w5d	SVD
H	35	3	2	13.2	39.6	11w5d	14.1933	42.58	40w5d	SVD
H	19	1	0	12.5	37.5	15w3d	14.6	43.8	39w5d	SVD
H	31	4	2	12.9667	38.9	6w2d	12.9	38.7	38w5d	SVD
H	29	4	3	12.1333	36.4	12w6d	13	39	39w0d	SVD
H	33	3	2	12.5667	37.7	13w4d	11.4333	34.3	41w0d	CS
H	25	1	0	10.2	30.6	13w6d	11.6667	35	41w3d	CS
A	37	3	1	12.2333	36.7	14w4d	13	39	38w4d	SVD
H	23	3	2	12.4667	37.4	12w5d	12.9	38.7	39w0d	SVD
H	24	2	1	12.6667	38	7w2d	11.5667	34.7	37w6d	SVD
H	23	2	1	11.5333	34.6	13w2d	13.0333	39.1	41w4d	SVD
H	31	3	2	14	42	9w3d	11.5333	34.6	41w5d	SVD
H	18	1	0	11.6333	34.9	14w4d	10.9333	32.8	40w2d	C/S
H	24	2	1	12.1667	36.5	11w6d	13.2333	39.7	39w2d	SVD
H	19	2	1	12.9	38.7	14w0d	12.7333	38.2	40w3d	SVD
H	20	2	0	12.8333	38.5	8w0d	12.7667	38.3	40w4d	C/S
H	20	1	0	11.7333	35.2	9w1d	12.5333	37.6	40w5d	SVD
H	38	1	0	11.9	35.7	10w6d	13	39	39w1d	C/S
H	21	1	0	11.0667	33.2	17w4d	13.0667	39.2	42w0d	SVD
B	25	3	2	12.0667	36.2	17w4d	12.0333	36.1	37w3d	SVD
H	37	4	2	12.8	38.4	7w1d	13.1667	39.5	39w4d	SVD
H	19	1	0	12.4333	37.3	12w0d	14.1	42.3	41w5d	SVD
H	32	4	3	12.4667	37.4	16w1d	11.1	33.3	40w5d	SVD
H	27	3	2	10.7333	32.2	16w0d	12.5667	37.7	37w2d	SVD
H	21	2	1	12.5667	37.7	6w6d	11.1333	33.4	40w2d	SVD
H	22	2	0	12.6333	37.9	6w1d	11.9333	35.8	40w5d	SVD
H	30	5	3	12	36	14w1d	12.8	38.4	40w4d	C/S
B	23	3	1	11.8667	35.6	10w1d	12.8333	38.5	40w4d	SVD
H	29	4	2	13.4333	40.3	6w6d	13.4333	40.3	40w5d	SVD
H	40	7	5	12.7667	38.3	9w6d	13.2667	39.8	39w2d	C/S
H	29	4	3	13.2667	39.8	15w4d	11.8	35.4	42w0d	C/S
H	29	4	3	12.6667	38	7w6d	11.8	35.4	40w4d	SVD
H	32	3	2	12.3333	37	15w2d	11.9333	35.8	39w6d	SVD
H	26	3	2	12.5333	37.6	14w5d	12.3	36.9	41w2d	SVD
H	31	3	2	13.8333	41.5	5w3d	12.4	37.2	39w2d	C/S
H	33	3	2	13.2333	39.7	11w4d	13.9667	41.9	39w2d	C/S
H	41	3	2	11.7	35.1	4w1d	13.2667	39.8	38w5d	SVD
H	29	2	1	13.1667	39.5	9w5d	12.6333	37.9	40w5d	SVD
H	18	1	0	11.8333	35.5	17w6d	10.5667	31.7	39w5d	C/S
H	24	1	0	10.7333	32.2	19w3d	12.7667	38.3	37w6d	SVD
H	23	3	1	13.2667	39.8	6w4d	11.6333	34.9	40w1d	SVD
H	30	7	4	13.3667	40.1	7w3d	12.5333	37.6	39w0d	C/S
H	18	1	0	12.9333	38.8	8w6d	13.1	39.3	40w5d	SVD
H	22	1	0	11.7	35.1	7w2d	11.8	35.4	40w6d	SVD
H	24	3	2	9.23333	27.7	9w0d	10.7667	32.3	40w0d	SVD
H	32	6	4	12.0333	36.1	5w0d	13.1333	39.4	38w5d	SVD
H	22	1	0	12.5667	37.7	8w2d	12.1333	36.4	41w0d	SVD
B	23	23	2	12	36	9w0d	10.7333	32.2	39w5d	SVD
H	21	1	0	13.6667	41	11w1d	11.9667	35.9	39w6d	SVD
A	33	1	0	12.4333	37.3	11w1d	12.4333	37.3	39w5d	C/S
A	31	2	1	10.1667	30.5	14w2d	11.6667	35	40w1d	SVD
H	19	1	0	12.7667	38.3	14w4d	12.3333	37	39w2d	SVD
H	26	3	1	12	36	10w4d	12.3667	37.1	40w5d	SVD
H	28	4	2	12.9333	38.8	10w6d	12.6333	37.9	40w4d	SVD
H	25	5	3	11.8333	35.5	10w4d	11.0333	33.1	41w3d	SVD
H	30	2	1	14.5333	43.6	8w5d	12.2	36.6	38w3d	C/S
H	19	1	0	11.7	35.1	7w3d	11.7667	35.3	39w0d	SVD
H	21	5	2	12.3667	37.1	11w5d	12.2333	36.7	41w3d	C/S
H	27	2	1	11.8667	35.6	16w1d	12.4667	37.4	41w0d	C/S
H	27	5	3	13.6667	41	7w5d	12.0667	36.2	39w6d	SVD
H	33	3	2	12.4667	37.4	16w1d	11.2	33.6	40w2d	SVD
H	32	3	2	11.0667	33.2	8w5d	11.5667	34.7	37w3d	SVD
H	27	3	2	12.8333	38.5	9w5d	11.3333	34	41w4d	SVD
H	27	3	2	12.9333	38.8	8w0d	11.9	35.7	38w5d	SVD
H	19	2	0	11.9667	35.9	6w2d	12.5667	37.7	39w5d	SVD
H	27	2	1	12.3	36.9	7w6d	12.9667	38.9	39w2d	C/S
H	21	2	1	12.5333	37.6	9w4d	11.6667	35	38w6d	C/S
H	34	3	2	12.6	37.8	15w0d	11.9667	35.9	40w1d	SVD
H	20	1	0	11.8333	35.5	18w1d	12.8333	38.5	38w5d	C/S
H	26	1	0	13.8	41.4	9w2d	12	36	39w3d	C/S
W	19	2	0	12.4333	37.3	13w4d	12.7	38.1	39w6d	SVD
H	19	1	0	11.1333	33.4	16w1d	11.3333	34	39w5d	SVD
H	34	3	2	13.4333	40.3	6w4d	13.5	40.5	38w6d	SVD
H	25	5	4	13.6667	41	7w6d	12.8333	38.5	38w0d	SVD
H	15	1	0	12.5333	37.6	10w6d	10.8667	32.6	37w2d	SVD
H	28	3	1	12.1667	36.5	8w2d	12	36	39w4d	SVD
H	36	3	2	12.9333	38.8	14w2d	9.76667	29.3	39w6d	SVD
B	22	1	0	12.4667	37.4	9w5d	11.6667	35	40w2d	SVD
H	28	3	2	12.6333	37.9	10w4d	12.2333	36.7	39w0d	C/S
H	31	3	2	13.1667	39.5	12w5d	12.8667	38.6	38w5d	SVD
H	31	2	1	13.1667	39.5	7w4d	12.3667	37.1	38w5d	SVD
H	19	1	0	10.7667	32.3	9w3d	11.1333	33.4	37w5d	SVD
H	28	2	1	12.0333	36.1	6w1d	11.8	35.4	38w2d	SVD
H	29	2	1	12.6667	38	7w2d	11.3	33.9	38w2d	C/S
A	26	1	0	12.1667	36.5	10w6d	12.4	37.2	39w3d	C/S
H	36	1	0	12.7333	38.2	15w3d	13.1333	39.4	38w5d	SVD
H	25	2	1	12.3667	37.1	8w6d	12.1	36.3	42w2d	SVD
H	22	4	2	11.7333	35.2	10w2d	11.9667	35.9	41w6d	SVD
H	18	1	0	12.7667	38.3	8w6d	11.4	34.2	40w3d	SVD
H	31	2	1	12.6333	37.9	12w2d	12.9667	38.9	40w6d	SVD
H	31	2	1	13.0333	39.1	6w4d	13.2	39.6	39w0d	SVD
H	18	1	0	12.4333	37.3	8w5d	11.4	34.2	40w6d	SVD
W	23	1	0	13.1667	39.5	7w0d	13.3333	40	40w1d	SVD
H	27	2	1	13.4333	40.3	7w5d	13	39	37w2d	C/S
H	37	4	3	12.2333	36.7	8w2d	13.8	41.4	38w0d	SVD
H	28	1	0	10.9333	32.8	11w3d	12.9333	38.8	40w6d	SVD
H	31	4	3	13.8	41.4	5w4d	13	39	40w2d	C/S
H	26	3	0	11.7667	35.3	6w6d	12.1667	36.5	39w2d	SVD
H	23	2	1	10.7667	32.3	9w4d	12.1	36.3	40w2d	C/S
H	22	1	0	12.1333	36.4	8w5d	12	36	41w0d	SVD
H	23	1	0	13.2667	39.8	8w2d	11.9667	35.9	41w4d	SVD
H	18	2	1	11.8333	35.5	14w1d	11.1	33.3	39w5d	SVD
H	23	5	1	12.8667	38.6	10w4d	11.2	33.6	39w1d	C/S
H	37	6	3	12.7667	38.3	5w0d	13.1	39.3	39w4d	C/S
H	20	2	1	11.2667	33.8	8w4d	11.1	33.3	38w0d	SVD
H	27	3	2	13.1667	39.5	9w4d	13.1333	39.4	40w0d	SVD
H	40	6	4	13.1333	39.4	10w4d	12.6667	38	40w0d	SVD
H	35	3	2	12.8667	38.6	9w4d	13.3667	40.1	40w0d	SVD
H	26	3	1	11.5333	34.6	17w2d	13.0667	39.2	37w5d	SVD
H	35	4	2	14.2667	42.8	8w6d	11.6667	35	38w5d	C/S
H	22	5	2	12.7333	38.2	17w5d	12.3333	37	40w5d	SVD
H	28	2	1	12.0333	36.1	9w3d	11.2	33.6	39w2d	C/S
H	23	1	0	13	39	13w4d	12.5667	37.7	40w1d	SVD
H	25	3	2	11.8333	35.5	16w3d	12.1333	36.4	39w0d	C/S
H	35	2	0	12.5667	37.7	9w1d	11.6333	34.9	39w2d	C/S
H	26	4	2	12.2	36.6	6w2d	11.7333	35.2	39w2d	SVD
H	35	4	3	12.2667	36.8	11w2d	11.4667	34.4	39w3d	C/S
H	23	2	1	13.3	39.9	6w0d	13.7667	41.3	40w0d	SVD
H	24	2	1	11.3	33.9	10w5d	11.8667	35.6	40w4d	SVD
B	26	3	1	13.1333	39.4	11w5d	10.3667	31.1	38w4d	C/S
H	30	4	2	11.8	35.4	9w3d	12.9333	38.8	38w2d	SVD
A	23	1	0	12.4	37.2	7w2d	14.6333	43.9	39w1d	SVD
W	24	1	0	13.1	39.3	7w2d	12	36	40w2d	SVD
H	34	2	1	13.2333	39.7	9w0d	12.4	37.2	41w0d	SVD
B	18	1	0	11.7333	35.2	11w6d	10.6667	32	41w1d	C/S
H	17	1	0	12.8	38.4	16w2d	12.1667	36.5	37w1d	SVD
H	28	3	2	11.7667	35.3	15w1d	11.7	35.1	39w3d	SVD
H	40	5	4	12.2333	36.7	15w0d	11.1333	33.4	40w5d	SVD
H	35	2	1	12.3667	37.1	7w0d	12.8333	38.5	40w6d	SVD
H	28	5	3	11.9667	35.9	17w3d	11.3667	34.1	37w5d	SVD
H	25	3	2	10.9667	32.9	13w5d	10.4	31.2	28w6d	SVD
H	30	3	2	13.2333	39.7	19w0d	12.6	37.8	41w1d	SVD
H	24	3	1	13.1333	39.4	7w1d	12.2333	36.7	40w2d	SVD
H	42	5	3	11.0333	33.1	11w5d	12.1333	36.4	40w2d	SVD
H	34	2	1	12.6	37.8	7w5d	12.2	36.6	42w0d	SVD
H	17	1	0	13.0667	39.2	6w3d	13.5333	40.6	38w3d	SVD
H	26	2	1	12.3	36.9	5w3d	12.2	36.6	38w3d	C/S
H	35	2	1	11.8333	35.5	6w2d	12.1333	36.4	39w3d	SVD
W	35	1	0	12.7333	38.2	7w1d	13.0667	39.2	41w6d	C/S
H	27	2	1	14.8	44.4	4w2d	12.2667	36.8	39w2d	SVD
H	40	5	3	12.1667	36.5	12w2d	12.9	38.7	39w0d	C/S
H	23	1	0	12.5667	37.7	8w6d	10.5667	31.7	38w2d	SVD
H	19	1	0	12.4333	37.3	9w5d	14.0333	42.1	38w6d	SVD
H	19	1	0	11.7667	35.3	5w0d	11.7667	35.3	38w0d	C/S
H	37	3	2	13.3333	40	8w5d	13.2333	39.7	40w0d	C/S
H	31	5	4	12.8	38.4	16w6d	13.4	40.2	39w4d	C/S
H	28	4	3	12.5	37.5	6w5d	10.3333	31	39w0d	C/S
H	37	4	3	12.1667	36.5	7w6d	12.5667	37.7	39w42d	SVD
B	30	1	0	12.4667	37.4	5w1d	13.0667	39.2	40w2d	C/S
H	32	3	2	12.9	38.7	7w4d	12.9667	38.9	39w0d	C/S
A	31	2	1	12.1667	36.5	8w4d	12.6	37.8	39w0d	C/S
H	38	1	0	11.7667	35.3	16w0d	12.6667	38	40w1d	C/S
B	23	1	0	12.2333	36.7	17w5d	11.2333	33.7	38w0d	C/S
H	29	3	2	11.2333	33.7	6w4d	9.73333	29.2	39w0d	C/S
H	33	4	3	11.9	35.7	10w1d	10.7333	32.2	41w2d	SVD
H	36	4	3	11.4	34.2	7w6d	11.9667	35.9	40w0d	SVD
H	29	4	2	14.1333	42.4	11w0d	12.1	36.3	40w1d	SVD
H	32	4	3	12.9333	38.8	7w1d	11.8	35.4	38w4d	SVD
H	34	3	1	11.5	34.5	16w3d	12.3333	37	40w6d	SVD
H	33	3	2	12.9	38.7	16w4d	12.4667	37.4	41w1d	SVD
H	29	3	1	13.7	41.1	9w4d	12.5	37.5	39w0d	C/S
H	30	1	0	12.6	37.8	11w1d	13.2667	39.8	40w2d	SVD
H	20	2	1	12.1333	36.4	15w1d	13.2667	39.8	40w5d	SVD
H	21	1	0	12.0333	36.1	17w0d	12.4	37.2	40w0d	SVD
B	32	1	0	11.4	34.2	7w6d	12	36	39w2d	C/S
H	37	6	4	10.9	32.7	8w3d	11.5667	34.7	38w5d	C/S
H	36	7	3	13.3333	40	8w4d	13.2	39.6	39w0d	SVD
B	15	1	0	10.9333	32.8	11w1d	10.7333	32.2	40w3d	SVD
H	39	4	2	11.3667	34.1	6w2d	11.2667	33.8	39w3d	SVD
H	40	3	2	11.8667	35.6	7w3d	13.4333	40.3	39w6d	C/S
H	27	4	2	11.2333	33.7	10w2d	10.6667	32	39w2d	SVD
H	42	2	1	11.8667	35.6	12w3d	12.4333	37.3	41w3d	C/S
H	33	6	5	12.0333	36.1	12w4d	10.9333	32.8	38w5d	SVD
H	38	1	0	12.5333	37.6	8w0d	12.6333	37.9	37w3d	C/S
H	22	2	1	12.0667	36.2	19w6d	13	39	40w4d	SVD
H	33	5	4	13.8	41.4	7w2d	13.0333	39.1	40w3d	SVD
H	37	3	2	14.5667	43.7	6w0d	13.8333	41.5	39w4d	SVD
H	22	1	0	11.8667	35.6	8w0d	10.0333	30.1	37w6d	SVD
H	32	2	1	13.4667	40.4	8w4d	13.0667	39.2	42w0d	SVD
H	30	2	1	12.5	37.5	8w6d	13.4	40.2	40w4d	C/S
H	28	3	2	11.7	35.1	15w6d	10.8333	32.5	41w3d	SVD
H	26	3	1	12.2	36.6	6w4d	13.1	39.3	39w6d	C/S
H	29	3	2	12.9	38.7	17w0d	13.2333	39.7	37w2d	C/S
H	34	6	4	13.3	39.9	10w3d	12.8667	38.6	39w5d	C/S
H	21	3	1	12.8333	38.5	10w0d	11.8	35.4	40w1d	SVD
H	29	3	1	12.1667	36.5	6w1d	12.3	36.9	38w2d	SVD
A	25	3	2	12.7	38.1	11w5d	13.5	40.5	41w3d	SVD
H	22	1	0	12.4333	37.3	9w0d	13.4333	40.3	40w2d	SVD
H	23	1	0	12.4667	37.4	11w6d	12.5333	37.6	40w6d	SVD
B	36	5	2	11.8667	35.6	8w4d	13.3333	40	38w1d	C/S
H	23	4	2	11.1333	33.4	16w2d	10.2667	30.8	38w1d	SVD
H	24	3	1	12.4333	37.3	7w4d	13.1	39.3	39w1d	SVD
H	26	2	1	14.3	42.9	10w3d	12.3	36.9	39w0d	C/S
H	35	3	2	12.7667	38.3	7w5d	12.6333	37.9	39w3d	C/S
H	30	4	3	11	33	13w6d	9.46667	28.4	41w1d	SVD
H	31	3	2	12.6	37.8	12w4d	11.6333	34.9	41w1d	SVD
H	30	3	2	11.2	33.6	19w2d	11.3667	34.1	41w5d	SVD
H	35	5	4	12.3333	37	14w3d	12.1333	36.4	39w1d	C/S
H	36	5	2	11.9333	35.8	12w4d	12.1667	36.5	39w3d	C/S
H	25	1	0	12.1667	36.5	12w2d	13.1333	39.4	40w2d	SVD
H	23	1	0	12.2	36.6	8w1d	10.6333	31.9	41w5d	SVD
H	21	2	0	11.1333	33.4	7w3d	12.5333	37.6	42w0d	SVD
H	18	1	0	11.1333	33.4	7w4d	9.46667	28.4	40w0d	SVD
H	39	5	4	12	36	15w6d	13.3333	40	34w1d	SVD
H	35	6	4	13.1	39.3	11w3d	11.8667	35.6	35w3d	C/S
H	36	3	2	12.7	38.1	12w1d	11.3	33.9	41w1d	SVD
H	25	2	1	11.7333	35.2	7w0d	10.0333	30.1	32w5d	C/S
H	33	3	2	11.3667	34.1	10w1d	11.3667	34.1	39w0d	SVD
H	17	2	0	11.5	34.5	11w2d	11.3333	34	40w3d	C/S
H	27	3	2	13.6	40.8	5w1d	12.6	37.8	30w1d	SVD
H	33	2	1	11.6333	34.9	14w4d	13.3333	40	31w3d	SVD
H	18	1	0	12.2333	36.7	9w1d	11	33	31w3d	C/S
B	35	1	0	13.4667	40.4	10w6d	11.9	35.7	29w1d	C/S
H	26	5	2	13.4	40.2	8w4d	11.9	35.7	31w5d	SVD
H	21	1	0	11.6333	34.9	11w6d	10.4333	31.3	30w6d	C/S
H	43	7	5	11.4	34.2	9w3d	12.3333	37	38w6d	SVD
H	30	3	2	11.7	35.1	13w5d	9.76667	29.3	29w5d	SVD
H	29	3	2	12.5	37.5	7w6d	12.1667	36.5	39w0d	C/S
H	36	4	2	12.3333	37	13w1d	13.0667	39.2	39w2d	SVD
H	31	3	2	12.6333	37.9	8w3d	12.3667	37.1	38w5d	C/S
H	26	2	1	12.7667	38.3	7w4d	12.3333	37	42w0d	SVD
H	28	3	2	12.1667	36.5	8w6d	11.7667	35.3	33w3d	SVD
H	27	3	2	11.7333	35.2	8w4d	12.2333	36.7	41w1d	SVD
H	36	3	2	11.8667	35.6	12w0d	12.8333	38.5	37w3d	SVD
B	36	2	0	11.9333	35.8	18w4d	10.5	31.5	42w0d	C/S
H	21	3	2	12.4667	37.4	8w6d	12.0333	36.1	39w0d	C/S
H	30	2	1	13.1667	39.5	10w0d	14.2667	42.8	38w1d	SVD
B	27	3	2	12.9333	38.8	17w5d	11.3	33.9	39w1d	SVD
H	23	1	0	11.6667	35	11w5d	13	39	38w6d	SVD
H	22	2	1	9.36667	28.1	16w1d	12.8333	38.5	39w3d	C/S
H	27	1	0	10.5	31.5	19w1d	12.3333	37	40w3d	SVD
H	29	1	0	13.2333	39.7	9w1d	12	36	39w1d	SVD
H	28	4	3	12.3667	37.1	17w2d	13.1667	39.5	38w5d	SVD
H	31	5	2	12.5333	37.6	9w3d	12.8333	38.5	38w4d	SVD
H	31	6	2	12.0667	36.2	8w1d	12.2333	36.7	37w2d	C/S
H	30	5	4	12.7	38.1	13w0d	11.4667	34.4	39w3d	C/S
H	26	4	3	12.4333	37.3	14w0d	11.7667	35.3	39w4d	SVD
H	22	2	1	10.9333	32.8	12w5d	12.2	36.6	38w1d	SVD
A	36	2	1	11.6667	35	18w1d	12.6667	38	38w5d	SVD
H	17	1	0	14	42	7w3d	12.4	37.2	39w5d	SVD
H	17	1	0	13.4333	40.3	8w6d	10.8333	32.5	38w4d	SVD
H	26	2	1	13.4	40.2	9w0d	13.2	39.6	36w6d	SVD
H	15	1	0	11.8667	35.6	9w4d	11.9	35.7	37w4d	C/S
H	33	3	2	12.2	36.6	12w1d	12.4333	37.3	39w5d	SVD
A	29	3	2	11.3667	34.1	13w3d	11.8333	35.5	39w6d	SVD
H	15	1	0	12.9667	38.9	12w3d	11.6333	34.9	39w2d	SVD
B	33	3	2	12.3333	37	16w2d	12.6	37.8	39w5d	SVD
H	32	3	1	13.7	41.1	12w6d	12.4667	37.4	39w2d	SVD
H	20	1	0	11.6667	35	9w0d	12.2667	36.8	39w5d	SVD
B	29	3	2	9.26667	27.8	12w1d	9.13333	27.4	39w4d	C/S
B	21	3	2	10.9333	32.8	10w0d	10.6333	31.9	39w0d	C/S
H	26	4	2	11.8667	35.6	8w2d	13.2	39.6	39w6d	SVD
H	26	3	2	12.0333	36.1	6w5d	10.8	32.4	39w2d	SVD
H	23	2	1	11.5333	34.6	14w6d	12.6667	38	39w4d	C/S
H	33	3	2	12.8	38.4	8w6d	13.2	39.6	40w5d	C/S
A	33	2	1	11.5333	34.6	8w6d	12.9333	38.8	39w4d	C/S
H	34	4	2	12.3333	37	11w4d	12.9	38.7	40w5d	SVD
H	26	3	2	12	36	9w6d	12.1667	36.5	38w0d	SVD
H	31	4	2	11.0667	33.2	10w6d	12.6667	38	39w5d	SVD
H	38	7	5	11.8	35.4	7w5d	10.9333	32.8	40w2d	SVD
B	31	4	3	12.3333	37	10w3d	12.8333	38.5	39w1d	C/S
H	28	2	1	11.7333	35.2	9w1d	11.6333	34.9	39w0d	C/S
A	28	1	0	11.4667	34.4	12w5d	11.6333	34.9	40w3d	C/S
H	35	1	0	11.4	34.2	17w0d	13.3333	40	39w5d	SVD
H	17	1	0	10.7667	32.3	18w1d	11	33	39w6d	SVD
H	30	4	2	13.5667	40.7	5w2d	14.2	42.6	39w0d	C/S
H	20	1	0	10.9667	32.9	10w0d	12	36	39w1d	C/S
H	19	1	0	12.7333	38.2	7w0d	12.5	37.5	40w6d	SVD
H	21	1	0	12.7333	38.2	11w5d	15	45	38w4d	SVD
H	29	2	1	11.7667	35.3	11w2d	12.9	38.7	40w3d	SVD
A	24	1	0	11.4667	34.4	18w5d	13.4667	40.4	40w6d	C/S
B	31	5	3	11.2	33.6	18w0d	11.3	33.9	39w0d	C/S
H	19	2	0	13.5	40.5	5w4d	13.5	40.5	41w3d	SVD
B	22	3	2	12.2333	36.7	18w2d	11.5667	34.7	40w5d	SVD
H	34	3	2	13.2	39.6	19w6d	13.2667	39.8	41w2d	SVD
H	31	2	1	13.7	41.1	8w1d	13.0667	39.2	41w3d	SVD
H	23	2	1	11.5667	34.7	10w5d	13.2333	39.7	40w6d	SVD
H	23	3	2	12.7	38.1	8w6d	10	30	41w6d	C/S
H	24	3	2	12.2	36.6	9w5d	11.4667	34.4	39w1d	C/S
H	40	4	3	11.1333	33.4	8w2d	13.2333	39.7	40w1d	C/S
H	30	6	3	12.4667	37.4	11w5d	12.8667	38.6	41w6d	SVD
H	19	1	0	12.9667	38.9	11w1d	12.2333	36.7	40w3d	C/S
H	38	2	0	12.6	37.8	6w4d	11.3	33.9	40w6d	C/S
H	25	2	1	13.6333	40.9	6w1d	12.6	37.8	38w4d	SVD
H	26	3	1	12.3333	37	8w6d	13.2667	39.8	39w1d	SVD
H	25	3	2	13.5	40.5	7w1d	10.4333	31.3	40w3d	SVD
H	17	1	0	12.4	37.2	12w6d	10.3	30.9	40w5d	C/S
H	24	2	1	13	39	10w5d	10.6333	31.9	41w0d	SVD
O	26	2	1	13.3333	40	9w0d	11.9333	35.8	39w2d	C/S
H	34	3	2	11.6	34.8	15w5d	12.3	36.9	38w1d	SVD
H	33	4	3	11.6	34.8	11w3d	12.1333	36.4	41w0d	SVD
H	32	9	6	12.0333	36.1	10w6d	11.1667	33.5	39w2d	SVD
H	27	3	1	10.5	31.5	17w5d	12.9	38.7	40w1d	SVD
H	22	1	0	12.1333	36.4	11w0d	11.6333	34.9	38w3d	SVD
H	18	1	0	11.7667	35.3	13w4d	11.2667	33.8	40w0d	SVD
H	18	1	0	12.4	37.2	14w2d	13.2667	39.8	37w5d	SVD
H	33	5	4	12.8667	38.6	8w4d	12.8333	38.5	39w2d	SVD
H	30	4	2	12.7333	38.2	9w5d	13.0667	39.2	40w1d	SVD
H	31	3	1	12.9333	38.8	8w6d	13.8333	41.5	38w3d	C/S
H	21	1	0	13.6	40.8	5w1d	11.4	34.2	38w4d	SVD
H	28	2	1	13.3	39.9	11w0d	12.3	36.9	39w3d	SVD
H	35	4	2	13.6333	40.9	7w2d	11.8667	35.6	40w0d	SVD
H	18	1	0	11.4	34.2	7w3d	11.9	35.7	41w0d	SVD
H	32	2	1	11.6	34.8	10w5d	12.4333	37.3	40w2d	SVD
H	32	1	0	12.9	38.7	9w2d	12.9	38.7	40w1d	SVD
H	22	1	0	10.2	30.6	19w6d	12.2667	36.8	40w2d	SVD
H	18	1	0	10.7	32.1	16w5d	11.3	33.9	40w1d	SVD
H	37	2	1	12.4667	37.4	12w3d	11.1333	33.4	40w2d	C/S
H	37	3	2	12.8	38.4	10w5d	13.2667	39.8	40w3d	SVD
H	34	2	1	11.7333	35.2	10w6d	11.7	35.1	40w3d	SVD
H	26	3	2	12.9333	38.8	9w3d	11.8333	35.5	39w0d	C/S
A	38	2	1	13.4333	40.3	10w5d	13.0333	39.1	40w3d	SVD
H	23	3	1	13.8	41.4	10w3d	13.2667	39.8	39w2d	C/S
H	24	2	1	12.0667	36.2	13w3d	10.5333	31.6	39w1d	SVD
B	32	1	0	12.5333	37.6	10w1d	14.9333	44.8	39w3d	SVD
H	27	3	1	11.8333	35.5	11w3d	11.8667	35.6	38w1d	SVD
H	18	1	0	12.0667	36.2	14w2d	12.8	38.4	40w2d	SVD
H	23	3	2	11.3667	34.1	17w4d	12.3	36.9	41w3d	SVD
H	28	1	0	11.2667	33.8	18w5d	13.0333	39.1	39w3d	SVD
H	22	1	0	13.4	40.2	8w3d	12.3333	37	40w3d	C/S
H	29	3	2	11	33	10w2d	13.2	39.6	39w0d	SVD
H	32	4	2	12.7333	38.2	9w4d	13.2667	39.8	40w4d	SVD
H	20	2	1	12.4667	37.4	10w4d	12.6667	38	39w1d	SVD
H	31	2	1	12.6	37.8	7w3d	11.0667	33.2	39w3d	C/S
H	26	1	0	12.3333	37	5w6d	13.8667	41.6	39w5d	SVD
H	18	1	0	11.6667	35	18w5d	13.1333	39.4	39w2d	C/S
H	39	2	1	12.6	37.8	8w4d	12.0667	36.2	38w4d	C/S
H	34	3	2	13.3667	40.1	9w6d	12.9333	38.8	39w5d	SVD
H	25	1	0	13.5667	40.7	8w5d	13.3	39.9	39w4d	SVD
H	25	5	2	12.9667	38.9	6w3d	11.5667	34.7	40w3d	SVD
H	23	2	1	13.3333	40	9w6d	12.7333	38.2	41w2d	SVD
H	21	1	0	12.7667	38.3	10w4d	13.5667	40.7	41w6d	C/S
H	38	6	3	13.2333	39.7	6w2d	11.8	35.4	37w2d	SVD
H	31	3	2	13.7333	41.2	9w6d	12	36	39w0d	C/S
H	27	3	2	11.7667	35.3	14w0d	10.9333	32.8	39w3d	SVD
B	26	2	1	12.4667	37.4	13w3d	13.2667	39.8	38w6d	SVD
H	23	1	0	12.4667	37.4	12w2d	11.8333	35.5	40w4d	SVD
W	40	5	4	12.1	36.3	15w4d	12.5	37.5	39w5d	C/S
H	19	1	0	12.4667	37.4	16w5d	11	33	38w4d	SVD
B	17	1	0	11.3667	34.1	13w6d	12.1	36.3	41w6d	SVD
H	41	4	3	13.4333	40.3	8w0d	12.5	37.5	39w4d	SVD
H	31	6	4	13.2667	39.8	10w5d	13.0667	39.2	40w6d	SVD
H	27	3	2	12.5667	37.7	7w6d	12.9667	38.9	39w2d	C/S
H	29	5	3	12.2	36.6	9w0d	11.2	33.6	39w1d	SVD
H	25	2	1	13.8333	41.5	6w0d	11.6667	35	40w3d	C/S
H	21	1	0	13.1667	39.5	10w0d	13.6	40.8	40w1d	SVD
H	40	5	2	12.4667	37.4	11w6d	12.1	36.3	39w0d	C/S
B	20	2	0	10.5667	31.7	10w5d	11.4	34.2	41w1d	C/S
H	42	4	2	12.4	37.2	9w1d	13.2667	39.8	37w4d	SVD
H	18	1	0	12.6667	38	8w5d	11.4	34.2	40w6d	SVD
H	17	1	0	11.0667	33.2	16w6d	11.4333	34.3	39w3d	SVD
H	37	7	4	10.9667	32.9	8w4d	12.7	38.1	40w2d	SVD
H	36	3	2	13.0667	39.2	10w4d	11.9333	35.8	41w2d	SVD
W	30	2	1	12.1	36.3	8w6d	12.5	37.5	40w4d	SVD
H	33	3	2	11.2333	33.7	10w0d	11.5667	34.7	40w1d	C/S
B	21	1	0	12.3667	37.1	9w3d	12.3667	37.1	40w0d	SVD
A	22	1	0	11.4667	34.4	7w2d	12.8667	38.6	41w3d	C/S
H	24	1	0	12.3	36.9	7w2d	13.2667	39.8	40w3d	C/S
H	34	3	2	13	39	7w2d	12.8	38.4	37w6d	SVD
H	27	4	2	12.2667	36.8	11w0d	12	36	38w2d	C/S
H	28	2	1	11.9333	35.8	11w1d	12.4333	37.3	37w4d	SVD
H	32	2	0	12.7	38.1	10w4d	13.2667	39.8	39w3d	C/S
H	26	3	1	13.2667	39.8	8w4d	12.0333	36.1	40w1d	SVD
B	31	2	1	11.5333	34.6	9w1d	12.0667	36.2	39w5d	SVD
B	24	1	0	11.6333	34.9	18w0d	11.6	34.8	31w3d	SVD
H	18	1	0	12.4	37.2	12w3d	11.1	33.3	40w0d	SVD
H	35	3	2	12.9	38.7	9w2d	10.6	31.8	37w1d	SVD
H	34	5	3	12.4	37.2	11w0d	13.2667	39.8	40w4d	C/S
H	24	2	1	12.3333	37	9w4d	12.1667	36.5	38w3d	SVD
H	35	4	2	13.2	39.6	8w2d	14.3	42.9	40w2d	SVD
H	21	2	1	13.0667	39.2	10w6d	12.8667	38.6	39w4d	SVD
H	30	2	1	12.5667	37.7	12w1d	12.4333	37.3	38w5d	C/S
H	19	1	0	11.9667	35.9	9w0d	12.1667	36.5	38w6d	SVD
H	26	2	1	13.2667	39.8	13w2d	13.0333	39.1	37w0d	C/S
B	35	1	0	13.6333	40.9	12w4d	14.1	42.3	38w2d	C/S
H	38	5	3	12.2	36.6	12w2d	12.7667	38.3	41w5d	SVD
B	20	1	0	11.2333	33.7	7w5d	12.6333	37.9	40w3d	SVD
H	33	5	4	11.7333	35.2	7w6d	10.8333	32.5	37w3d	SVD
H	37	3	2	13.4	40.2	12w3d	13.0667	39.2	40w3d	C/S
H	27	3	2	12.4667	37.4	13w0d	11.7667	35.3	40w6d	SVD
H	27	4	2	12.4667	37.4	8w4d	10.1667	30.5	39w3d	C/S
H	33	5	3	11.7	35.1	10w1d	12.7	38.1	38w2d	C/S
H	33	3	2	12.0667	36.2	8w1d	10.1667	30.5	39w1d	C/S
H	32	3	2	12.0667	36.2	9w0d	10.7333	32.2	37w6d	SVD
H	33	6	2	14.9667	44.9	16w2d	12.0667	36.2	39w3d	C/S
H	32	3	2	13.1333	39.4	10w3d	12.8667	38.6	40w0d	SVD
H	26	4	1	12.8333	38.5	7w5d	12.8667	38.6	39w3d	C/S
H	22	2	1	11	33	19w5d	11.4333	34.3	39w3d	C/S
H	22	1	0	11.5333	34.6	17w3d	12.4333	37.3	41w2d	SVD
H	25	2	1	11.6	34.8	9w6d	12.9	38.7	40w0d	SVD
H	21	1	0	13.2667	39.8	7w4d	12.1333	36.4	38w1d	C/S
H	24	2	1	13.4333	40.3	13w6d	13.1333	39.4	39w3d	SVD
B	27	5	1	12.2667	36.8	18w4d	11.1333	33.4	40w3d	C/S
H	40	6	5	12.1667	36.5	10w6d	12.4333	37.3	39w5d	SVD
H	20	1	0	12.1	36.3	12w6d	12.9333	38.8	40w0d	SVD
H	35	4	3	11.5667	34.7	15w3d	11.5667	34.7	39w5d	SVD
H	31	5	2	12.1667	36.5	11w0d	12.8	38.4	40w0d	SVD
H	32	4	3	12.3333	37	10w1d	14.2333	42.7	39w1d	SVD
H	30	3	2	12.0667	36.2	14w5d	12.3	36.9	38w4d	SVD
H	35	6	4	12.0667	36.2	18w2d	11.4	34.2	41w0d	SVD
H	31	5	3	12.2	36.6	9w5d	11.9	35.7	41w0d	SVD
H	19	1	0	11.9333	35.8	15w3d	11.0667	33.2	39w3d	SVD
H	27	4	3	11.8667	35.6	17w0d	12.5	37.5	39w0d	SVD
H	27	4	2	12.8667	38.6	9w0d	12.3	36.9	40w5d	SVD
H	23	1	0	12.9333	38.8	5w0d	11.6667	35	39w0d	SVD
H	21	1	0	11.1	33.3	11w4d	12.9667	38.9	40w6d	SVD
H	38	5	3	13.1	39.3	9w1d	12.6333	37.9	39w6d	SVD
H	34	3	0	13.1	39.3	5w2d	12.8667	38.6	41w2d	C/S
H	24	1	0	12.3333	37	12w3d	12.2667	36.8	38w1d	SVD
H	24	1	0	12.4	37.2	6w1d	12.2333	36.7	42w0d	C/S
W	20	1	0	11.1333	33.4	7w2d	10.9667	32.9	40w0d	SVD
B	28	5	4	11.8333	35.5	11w4d	13.2667	39.8	38w3d	SVD
H	23	3	1	12.4	37.2	12w1d	10.6333	31.9	39w2d	C/S
H	38	3	2	11.4667	34.4	9w1d	12.7667	38.3	39w2d	C/S
W	22	1	0	12.4333	37.3	16w4d	11.7667	35.3	39w3d	SVD
H	45	6	5	10.7667	32.3	17w4d	10.6	31.8	38w2d	C/S
H	28	3	2	10.8667	32.6	9w6d	10.4	31.2	39w1d	SVD
H	28	5	2	13	39	6w4d	12.3667	37.1	38w5d	C/S
H	29	3	2	13.9333	41.8	8w0d	12.7333	38.2	37w0d	SVD
H	22	2	1	12.4	37.2	6w1d	13.6667	41	39w4d	SVD
H	24	4	2	11	33	16w6d	10.6333	31.9	39w0d	C/S
B	32	2	0	11.8333	35.5	6w6d	13.4	40.2	41w0d	C/S
A	26	2	1	12.2	36.6	10w4d	12.7333	38.2	39w0d	C/S
H	27	3	1	13.2	39.6	12w1d	12.0333	36.1	39w2d	SVD
H	20	2	1	11.1333	33.4	16w5d	9.26667	27.8	41w1d	C/S
H	35	5	3	13.2	39.6	12w5d	13.1	39.3	39w0d	SVD
H	33	4	3	11.9333	35.8	12w2d	12.6	37.8	39w3d	SVD
B	37	3	1	12.8333	38.5	15w5d	11.4667	34.4	39w6d	C/S
H	39	4	3	13.3	39.9	7W2D	12.9	38.7	38w5d	SVD
H	22	1	0	12.4333	37.3	10w0d	11.4667	34.4	41w1d	SVD
H	34	2	1	12.5667	37.7	11w0d	12.8	38.4	38w6d	SVD
A	36	2	0	12.6	37.8	14w1d	13.1	39.3	38w1d	SVD
H	32	5	2	10.7	32.1	10w0d	12.3	36.9	41w5d	SVD
B	16	1	0	9.56667	1900-01-28 16:48:00	18w2d	11.9333	35.8	40w0d	SVD
H	37	6	4	11.0667	33.2	9w5d	11.5333	34.6	39w0d	SVD
H	31	5	4	13.3	39.9	7w6d	10.1667	30.5	40w1d	SVD
H	28	4	1	9.56667	28.7	14w2d	11.1667	33.5	40w5d	SVD
H	20	1	0	13.5	40.5	7w3d	13.2	39.6	40w3d	SVD
H	24	2	1	12.6667	38	9w1d	9.26667	27.8	40w2d	SVD
H	29	1	0	11.9	35.7	15w1d	12.2667	36.8	37w2d	C/S
B	24	2	1	12.1667	36.5	10w2d	11.5	34.5	41w2d	C/S
B	24	1	0	12.2667	36.8	11w6d	12.9333	38.8	42w0d	SVD
H	21	1	0	12.4667	37.4	6w3d	11.3333	34	38w6d	SVD
H	19	2	0	13.4	40.2	8w4d	11.4667	34.4	42w0d	SVD
H	33	3	2	13.6	40.8	7w3d	11.1	33.3	39w0d	C/S
H	25	5	3	13	39	9w3d	11.7333	35.2	38w5d	SVD
H	30	3	1	12	36	9w4d	12.6	37.8	38w1d	SVD
H	26	3	2	12.4667	37.4	8w2d	10.2667	30.8	38w5d	SVD
H	24	2	0	13.4333	40.3	8w4d	11.7333	35.2	39w6d	SVD
H	26	1	0	11.8333	35.5	16w6d	12.4	37.2	40w3d	SVD
H	28	3	2	13.3	39.9	10w3d	12.1333	36.4	39w42d	SVD
H	43	5	4	10.9	32.7	9w2d	11.1	33.3	39w5d	SVD
H	39	4	2	13.3	39.9	12w2d	12.0667	36.2	39w0d	SVD
H	26	2	1	13.5667	40.7	7w5d	13	39	39w2d	SVD
H	24	2	1	13.1667	39.5	12w3d	11.0333	33.1	37w1d	SVD
B	18	1	0	13.3	39.9	10w0d	14.0333	42.1	41w4d	SVD
H	22	2	1	13	39	8w1d	14.9	44.7	38w4d	SVD
B	30	2	1	12.9333	38.8	8w5d	12.8667	38.6	40w2d	C/S
H	19	1	0	12.5	37.5	4w5d	12.4333	37.3	39w3d	SVD
H	29	3	2	13.5	40.5	12w6d	10.9333	32.8	38w0d	C/S
H	17	1	0	12.5	37.5	11w5d	11.2333	33.7	41w4d	SVD
H	31	2	1	13.0667	39.2	15w0d	14.6333	43.9	39w0d	C/S
H	37	5	4	11.8333	35.5	12w4d	12.4	37.2	40w1d	SVD
H	30	4	2	11.7667	35.3	6w6d	9.4	28.2	40w4d	C/S
H	22	3	1	12.5333	37.6	9w1d	12.2	36.6	38w4d	SVD
H	31	4	2	12.3667	37.1	10w3d	10.7	32.1	41w2d	SVD
H	39	2	1	12.8667	38.6	8w4d	12.6333	37.9	39w2d	C/S
H	28	3	2	12.5	37.5	7w6d	10.8667	32.6	39w5d	SVD
A	32	1	0	12.2333	36.7	6w5d	11.2	33.6	37w3d	SVD
H	26	1	0	11.1667	33.5	17w0d	12.7667	38.3	41w2d	SVD
H	18	1	0	11.3333	34	11w0d	12.8	38.4	41w1d	SVD
H	32	2	1	11.4	34.2	10w3d	10.9	32.7	40w0d	SVD
H	25	1	0	13.1333	39.4	7w4d	12.2333	36.7	41w0d	C/S
H	34	6	3	12.3	36.9	12w4d	11.1	33.3	40w5d	C/S
A	23	1	0	12.7333	38.2	14w6d	12.4	37.2	40w6d	SVD
H	18	1	0	12.0333	36.1	8w1d	12.1	36.3	40w5d	SVD
B	39	1	0	11.3333	34	8w0d	11.2333	33.7	38w0d	C/S
H	26	3	2	12.6333	37.9	7w6d	11.1333	33.4	38w0d	SVD
H	25	3	1	13.9667	41.9	11w5d	12.4333	37.3	40w5d	SVD
H	23	1	0	12.6	37.8	15w2d	12.4667	37.4	41w5d	SVD
H	20	2	1	10.4	31.2	19w0d	12.5667	37.7	38w3d	SVD
H	16	1	0	10.6667	32	19w2d	11	33	39w3d	SVD
H	35	2	1	11.3667	34.1	7w6d	12.3	36.9	39w5d	SVD
H	31	4	2	13.5	40.5	8w4d	12.5333	37.6	40w2d	SVD
H	40	4	2	12.8667	38.6	8w5d	11.7667	35.3	42w1d	SVD
H	31	4	3	13.6333	40.9	12w1d	13.1333	39.4	40w3d	SVD
H	24	3	2	12.5667	37.7	10w4d	9.33333	28	41w0d	SVD
H	28	5	2	12.7333	38.2	11w3d	11.8333	35.5	37w6d	C/S
H	24	4	2	13.4	40.2	10w5d	12.0333	36.1	40w6d	SVD
W	28	3	2	12	36	7w3d	13.3333	40	39w4d	SVD
H	24	3	2	12.1333	36.4	11w6d	12.3667	37.1	39w5d	SVD
W	20	2	1	11.7	35.1	12w0d	12.2	36.6	39w6d	SVD
H	36	8	4	11.7333	35.2	7w3d	13.2667	39.8	37w5d	SVD
H	29	2	1	13.3333	40	9w0d	11.8667	35.6	39w0d	C/S
B	26	3	1	11.6333	34.9	14w2d	12.5333	37.6	41w4d	SVD
H	17	1	0	12.3667	37.1	16w0d	12.9	38.7	41w3d	SVD
H	29	2	1	11.9	35.7	18w2d	12.4	37.2	39w2d	C/S
H	21	1	0	10.4667	31.4	14w3d	12.8333	38.5	40w2d	SVD
B	20	3	0	11.2	33.6	8w4d	10.6333	31.9	39w1d	SVD
B	30	2	0	10.3667	31.1	16w4d	11.3	33.9	38w3d	SVD
H	33	3	2	10.7333	32.2	17w0d	12.9333	38.8	38w4d	SVD
H	38	6	3	12.9	38.7	6w6d	12.0667	36.2	39w1d	C/S
H	34	3	2	12.7333	38.2	9w1d	12.7333	38.2	40w1d	SVD
H	39	4	3	12.1	36.3	10w0d	9.96667	29.9	38w0d	SVD
H	33	3	2	12.9667	38.9	5w6d	12.5667	37.7	39w6d	SVD
H	25	4	3	12.9	38.7	10w6d	10.3	30.9	39w0d	C/S
B	26	2	0	12.7333	38.2	17w6d	12.5333	37.6	42w0d	C/S
H	25	3	1	12.7667	38.3	8w4d	13.3	39.9	40w5d	SVD
H	25	3	2	13.2667	39.8	7w5d	11.5333	34.6	39w6d	SVD
H	19	1	0	12.5	37.5	8w2d	13.0333	39.1	40w5d	SVD
B	35	8	6	10.1333	30.4	15w6d	9.46667	28.4	40w2d	SVD
H	29	4	2	11.3	33.9	10w2d	11.4667	34.4	39w3d	SVD
H	32	2	1	12.1	36.3	7w4d	13.1667	39.5	37w5d	C/S
H	28	3	2	13.0667	39.2	11w0d	11.8333	35.5	39w1d	SVD
H	23	3	2	13.8333	41.5	8w2d	12.3	36.9	39w6d	SVD
H	21	1	0	13.0333	39.1	12w4d	13.7667	41.3	39w0d	SVD
H	36	4	1	13.0667	39.2	6w5d	11.8333	35.5	40w1d	SVD
H	33	4	3	12.7667	38.3	10w1d	12.6	37.8	39w4d	C/S
H	32	3	1	13.3	39.9	5w1d	12.2	36.6	39w3d	SVD
B	27	2	0	11.4667	34.4	18w6d	11.3	33.9	38w1d	SVD
H	28	2	1	13.0333	39.1	10w1d	12.9667	38.9	38w5d	SVD
W	25	4	2	12.6333	37.9	6w6d	10.6	31.8	39w5d	C/S
H	33	6	4	11.4333	34.3	13w0d	10.7	32.1	39w3d	C/S
H	28	2	1	11.3667	34.1	14w1d	11.9	35.7	42w0d	SVD
H	35	4	3	11.5333	34.6	18w5d	12.5333	37.6	38w2d	SVD
H	30	3	2	12.6333	37.9	11w5d	12.1333	36.4	39w2d	SVD
H	25	2	1	11.9	35.7	16w4d	10.2	30.6	39w2d	C/S
H	27	3	1	13.0333	39.1	7w5d	12.0333	36.1	37w1d	SVD
H	25	3	1	12.4	37.2	11w4d	13.1333	39.4	39w1d	SVD
H	24	1	0	13.5	40.5	9w2d	13.8667	41.6	40w6d	C/S
H	32	2	1	13.7667	41.3	8w1d	12.0333	36.1	39w4d	C/S
H	24	1	0	11.3	33.9	11w5d	11.7667	35.3	41w1d	C/S
B	16	1	0	13.4667	40.4	9w0d	13.9333	41.8	38w5d	SVD
H	17	2	0	11.9667	35.9	15w2d	12.5667	37.7	40w5d	C/S
H	20	1	0	11	33	16w6d	12	36	39w2d	SVD
H	27	2	0	12.1	36.3	14w1d	12.8333	38.5	39w5d	SVD
H	30	6	2	11.1333	33.4	12w5d	13.1333	39.4	39w6d	C/S
H	24	2	1	13.1	39.3	5w1d	11.4333	34.3	41w1d	SVD
H	32	4	2	13.0667	39.2	7w5d	14.1667	42.5	38w4d	SVD
H	35	7	6	10.9667	32.9	16w4d	12	36	38w6d	C/S
H	28	3	2	12.5	37.5	8w0d	9.5	28.5	38w0d	C/S
H	17	1	0	12.2333	36.7	7w3d	8.43333	25.3	40w3d	SVD
H	32	1	0	13.4667	40.4	7w2d	12.8333	38.5	40w6d	SVD
H	22	2	1	13.9333	41.8	8w5d	12.2333	36.7	38w3d	SVD
H	28	2	1	12.7	38.1	12w1d	12.7667	38.3	38w6d	SVD
H	28	2	1	12.4333	37.3	5w3d	11.4667	34.4	38w2d	SVD
H	31	5	3	12.6333	37.9	7w0d	11.5	34.5	39w1d	C/S
H	24	1	0	14	42	9w1d	13.6333	40.9	39w5d	SVD
B	32	3	2	12.1333	36.4	6w5d	12.1333	36.4	38w6d	SVD
H	38	4	3	12.5333	37.6	13w0d	11.3	33.9	40w2d	C/S
H	31	3	2	12.2	36.6	9w6d	12.3	36.9	39w6d	SVD
H	21	1	0	11.5	34.5	17w3d	10.8333	32.5	39w2d	SVD
H	30	3	2	13.1333	39.4	15w0d	13.1	39.3	40w1d	SVD
H	24	3	2	11.1	33.3	10w6d	10.8667	32.6	38w4d	SVD
H	39	4	2	10.8333	32.5	8w3d	10.6667	32	39w4d	SVD
H	27	2	1	12.5	37.5	11w3d	12.5	37.5	40w4d	SVD
H	15	1	0	12.4667	37.4	5w3d	10.0333	30.1	39w2d	C/S
H	23	1	0	13.0667	39.2	8w5d	11.2333	33.7	40w3d	SVD
B	20	1	0	11.3333	34	16w3d	10.4	31.2	40w6d	C/S
B	24	1	0	12.5	37.5	9w3d	12.9667	38.9	37w6d	SVD
H	20	1	0	11.8	35.4	13w3d	12.4	37.2	39w6d	SVD
H	20	2	0	12.5333	37.6	18w6d	10.4667	31.4	42w0d	C/S
B	20	3	1	11.1667	33.5	6w6d	9.86667	29.6	39w0d	C/S
H	29	3	2	12.3667	37.1	8w6d	12.3667	37.1	42w2d	SVD
H	36	4	2	12.4333	37.3	16w1d	11.2333	33.7	39w3d	SVD
H	28	4	3	12.7	38.1	13w0d	12.2667	36.8	40w3d	SVD
H	24	2	1	12.3333	37	6w3d	11.6	34.8	37w4d	C/S
H	30	3	2	12.7333	38.2	5w2d	10.8667	32.6	39w2d	C/S
H	28	3	2	12.6333	37.9	9w3d	10.7667	32.3	39w2d	C/S
A	36	2	1	12.7333	38.2	6w1d	12.9333	38.8	38w0d	C/S
H	35	2	1	13.1	39.3	8w5d	14.2	42.6	38w6d	C/S
H	33	2	1	11.2	33.6	12w4d	11.6667	35	39w3d	C/S
H	18	1	0	12.9	38.7	16w0d	10.3667	31.1	39w6d	SVD
B	15	1	0	12.4	37.2	19w3d	11.4	34.2	39w4d	SVD
H	20	1	0	12.1667	36.5	8w3d	10.5	31.5	40w5d	C/S
B	19	1	0	12.1667	36.5	18w5d	11.6667	35	40w6d	SVD
H	18	1	0	11.1667	33.5	17w5d	8.33333	25	40w5d	SVD
H	26	2	1	12.5667	37.7	8w6d	10.2333	30.7	40w3d	SVD
H	21	2	1	12.2333	36.7	17w5d	12.2333	36.7	37w3d	SVD
B	34	3	2	13.7333	41.2	8w6d	11.6	34.8	37w5d	SVD
H	31	4	3	12.3	36.9	5w5d	12.4667	37.4	39w1d	SVD
H	34	5	3	13.8333	41.5	6w4d	11.7	35.1	37w6d	SVD
H	36	3	2	13.1	39.3	9w2d	12.2	36.6	38w0d	SVD
H	28	2	1	12	36	16w1d	11.8	35.4	39w0d	C/S
W	33	1	0	14.0667	42.2	8w0d	13.0333	39.1	38w2d	SVD
H	29	3	1	12.4333	37.3	8w2d	11.6	34.8	39w3d	SVD
W	21	4	3	12	36	7w0d	11.3	33.9	39w0d	C/S
H	26	1	0	12.3333	37	5w3d	12.1	36.3	39w3d	SVD
H	19	1	0	11.8	35.4	8w5d	13.2	39.6	39w1d	SVD
H	16	1	0	11.1	33.3	14w4d	10.5333	31.6	38w2d	C/S
H	41	2	0	12.0333	36.1	11w1d	11.3667	34.1	39w0d	C/S
B	22	3	1	10.9333	32.8	17w1d	10.0333	30.1	39w0d	SVD
H	18	1	0	11	33	17w5d	11.1667	33.5	39w3d	C/S
H	22	1	0	13.0667	39.2	8w6d	12.0333	36.1	40w1d	SVD
B	23	1	0	12.0667	36.2	18w3d	11.6	34.8	37w6d	SVD
H	37	2	1	12.9	38.7	10w0d	11.8333	35.5	37w6d	SVD
H	22	1	0	13.9	41.7	5w3d	13.2333	39.7	40w6d	C/S
H	22	1	0	12.8333	38.5	7w5d	10.7667	32.3	39w6d	C/S
H	23	1	0	12.9	38.7	11w5d	14.0667	42.2	41w2d	C/S
B	23	1	0	11.9333	35.8	14w1d	11.2	33.6	39w5d	SVD
H	23	1	0	12.0333	36.1	8w6d	11.2	33.6	40w1d	SVD
H	33	3	2	12.4	37.2	11w6d	12.8333	38.5	38w5d	SVD
H	30	4	2	12.7667	38.3	10w3d	12.8333	38.5	39w1d	SVD
H	30	2	1	13.0667	39.2	15w3d	12.4667	37.4	41w2d	SVD
H	33	3	1	11.9	35.7	9w3d	12.9	38.7	39w1d	SVD
B	20	2	0	10.7333	32.2	5w5d	9.43333	28.3	40w6d	C/S
H	25	2	0	12.8333	38.5	11w5d	13	39	40w0d	SVD
H	21	1	0	12.8333	38.5	7w3d	10.8	32.4	41w5d	SVD
B	19	1	0	13.7333	41.2	14w6d	13	39	37w3d	SVD
B	29	2	1	12	36	12w2d	12.1667	36.5	39w1d	SVD
H	20	1	0	12.1667	36.5	16w3d	12.8333	38.5	39w2d	SVD
B	18	1	0	10.4333	31.3	19w6d	10.5667	31.7	37w2d	SVD
H	32	3	2	12.5667	37.7	9w2d	13.1333	39.4	41w3d	C/S
H	28	2	0	12.2667	36.8	9w6d	12.7	38.1	37w5d	SVD
B	17	1	0	10.7333	32.2	16w4d	12.2	36.6	38w2d	SVD
H	37	5	4	12.6	37.8	15w6d	12.9667	38.9	40w4d	SVD
H	25	2	1	12.6667	38	8w6d	11.7667	35.3	39w5d	SVD
H	29	5	1	12.8333	38.5	12w4d	12.1	36.3	40w0d	SVD
H	27	5	1	11.9333	35.8	19w4d	12.2333	36.7	39w1d	C/S
H	28	1	0	12.9667	38.9	9w5d	13.3	39.9	39w5d	SVD
H	23	3	1	11.2	33.6	7w6d	9.16667	27.5	37w3d	SVD
H	25	3	1	12.9333	38.8	17w6d	13.0333	39.1	40w0d	C/S
H	22	2	1	11.9667	35.9	13w2d	10.1667	30.5	41w2d	SVD
H	33	1	0	12.5667	37.7	16w0d	12.2333	36.7	39w4d	C/S
B	19	1	0	13.9333	41.8	9w5d	11.4	34.2	37w5d	SVD
H	32	3	2	13.4	40.2	8w3d	13.5667	40.7	40w1d	SVD
H	25	2	0	11.5	34.5	11w1d	11.9667	35.9	39w0d	SVD
H	29	3	2	12.6333	37.9	8w0d	12.5333	37.6	39w0d	C/S
H	31	5	3	13.1	39.3	8w4d	13.3	39.9	39w2d	C/S
H	26	5	2	12	36	17w5d	11.8667	35.6	41w3d	SVD
H	25	2	1	13.4667	40.4	15w3d	12.0333	36.1	39w3d	C/S
H	18	1	0	10.8	32.4	8w1d	10.2333	30.7	40w6d	SVD
H	19	1	0	10.9667	32.9	16w3d	13.2667	39.8	38w3d	SVD
H	24	2	1	10.2667	30.8	6w0d	10.2	30.6	38w0d	SVD
H	44	5	3	13.2667	39.8	7w0d	12.9667	38.9	39w1d	C/S
H	32	2	1	11.6	34.8	13w5d	12.9	38.7	39w6d	SVD
H	24	2	1	12.9667	38.9	9w4d	12.8	38.4	40w5d	C/S
H	30	4	3	10.4333	31.3	8w0d	12.2667	36.8	39w6d	SVD
H	27	4	3	11.1333	33.4	15w2d	11.5667	34.7	41w2d	SVD
H	20	1	0	11.2	33.6	6w6d	10	30	40w5d	SVD
H	18	2	0	14	42	8w0d	13.2667	39.8	40w0d	SVD
H	38	5	4	11.8	35.4	6w6d	10.1333	30.4	39w0d	C/S
H	33	4	3	12.8	38.4	6w6d	12.0333	36.1	40w5d	SVD
B	37	2	1	9	27	18w6d	10.3667	31.1	39w5d	C/S
H	29	3	2	11.9333	35.8	9w4d	11.3	33.9	39w0d	C/S
H	23	4	1	12.4	37.2	9w1d	10.7667	32.3	39w3d	C/S
H	35	3	1	12.3	36.9	8w1d	10.1667	30.5	29w2d	SVD
H	26	3	1	12	36	9w4d	12.8	38.4	40w3d	SVD
H	28	2	1	12.5667	37.7	11w5d	10.7	32.1	39w5d	C/S
H	15	2	0	12.4	37.2	12w2d	11	33	39w1d	SVD
H	26	1	0	12.6333	37.9	8w0d	13.9	41.7	38w0d	C/S
A	26	3	1	10.6667	32	19w4d	13.6333	40.9	39w4d	C/S
H	29	5	3	13.5667	40.7	7w6d	11.7667	35.3	40w0d	C/S
H	33	3	1	11.5	34.5	10w3d	12.9667	38.9	39w3d	C/S
B	21	1	0	11.7667	35.3	8w0d	13.2	39.6	39w4d	SVD
B	34	5	3	12.1667	36.5	7w4d	11.8	35.4	39w2d	C/S
H	37	5	3	12.5	37.5	12w0d	13.3	39.9	39w1d	SVD
B	18	1	0	12.1667	36.5	14w2d	11.2667	33.8	40w6d	C/S
H	18	1	0	12.6333	37.9	9w5d	11.1333	33.4	40w6d	SVD
H	42	6	3	13.4333	40.3	9w4d	13.3	39.9	41w1d	SVD
H	35	3	2	11.7	35.1	14w1d	11.9	35.7	40w4d	SVD
H	31	3	2	12.1667	36.5	8w1d	13.1333	39.4	39w1d	SVD
H	35	4	2	13.2	39.6	5w5d	12.7	38.1	39w0d	SVD
H	30	4	2	11.5333	34.6	12w3d	10.7667	32.3	38w0d	SVD
H	41	5	3	13.0667	39.2	8w6d	12.8	38.4	41w0d	SVD
H	33	3	2	14.6333	43.9	9w3d	12.4333	37.3	38w4d	SVD
H	28	3	1	13.1333	39.4	7w1d	11.9333	35.8	38w4d	C/S
H	21	1	0	11.5333	34.6	8w0d	11.8	35.4	39w2d	SVD
H	25	2	1	11.5	34.5	19w3d	11.4667	34.4	38w0d	C/S
H	21	2	1	12.6333	37.9	9w3d	11.6667	35	39w6d	SVD
W	27	3	2	13.0667	39.2	18w6d	11.0667	33.2	41w2d	SVD
B	22	1	0	13.8	41.4	8w0d	12.6333	37.9	40w0d	C/S
O	29	1	0	14.2	42.6	7w6d	12.9333	38.8	39w5d	C/S
H	27	2	1	11.5333	34.6	13w6d	11.1667	33.5	37w0d	SVD
H	29	3	2	11.2	33.6	14w4d	10.4667	31.4	38w0d	C/S
B	33	3	2	9.96667	29.9	18w6d	10.8	32.4	41w1d	SVD
H	31	3	2	12.1667	36.5	19w1d	11.1	33.3	39w1d	C/S
H	17	1	0	12.1333	36.4	14w0d	13.2667	39.8	40w4d	SVD
H	29	8	4	13.0333	39.1	6w2d	12.4	37.2	40w4d	SVD
H	30	5	3	12.5667	37.7	11w2d	10.5	31.5	40w5d	C/S
H	33	2	1	10.8333	32.5	10w2d	12.6	37.8	40w6d	SVD
H	20	1	0	13.2333	39.7	8w5d	12.7333	38.2	40w1d	C/S
H	17	1	0	11.7	35.1	10w2d	11.1667	33.5	39w4d	SVD
H	30	3	2	13.8333	41.5	12w6d	12.5333	37.6	40w2d	SVD
H	22	2	1	10.2667	30.8	8w3d	11.9333	35.8	41w0d	SVD
H	31	1	0	13.7	41.1	6w4d	12.1667	36.5	39w0d	SVD
A	25	1	0	11.8667	35.6	10w2d	12.4667	37.4	38w3d	C/S
W	25	2	0	11.6333	34.9	9w5d	11.8	35.4	39w5d	SVD
B	32	1	0	11.7667	35.3	16w3d	11.9	35.7	40w0d	C/S
W	33	2	1	12.1333	36.4	18w2d	13.3	39.9	40w5d	C/S
B	34	9	4	12.3667	37.1	13w0d	9.33333	28	40w3d	SVD
H	32	5	3	12.5667	37.7	6w0d	11.6	34.8	41w4d	SVD
H	24	5	3	12.7333	38.2	11w6d	10.9667	32.9	41w4d	SVD
H	23	1	0	11.2667	33.8	16w0d	11.5333	34.6	40w5d	C/S
B	26	2	0	11.3333	34	13w1d	10.4667	31.4	38w4d	C/S
H	32	5	4	12.3667	37.1	10w2d	11.3333	34	39w0d	C/S
H	28	5	2	14.7	44.1	7w3d	13.0667	39.2	37w6d	C/S
H	33	3	2	12.8667	38.6	9w0d	12.8667	38.6	38w4d	SVD
H	39	3	2	11.9667	35.9	19w4d	11.1667	33.5	37w4d	C/S
H	22	2	0	13.5667	40.7	8w1d	13.6667	41	41w0d	C/S
H	21	2	1	13.5	40.5	8w5d	12.9	38.7	40w2d	SVD
H	32	5	4	12.3667	37.1	10w2d	11.3333	34	39w0d	C/S
[truncated: 1 more rows]
